# Supplementary material for: Gender and Obesity Specific MicroRNA Expression in Adipose Tissue from Lean and Obese Pigs
Source: PLoS One. 2015 Jul 29;10(7):e0131650. doi: 10.1371/journal.pone.0131650 (PMC4519260; doi:10.1371/journal.pone.0131650)
Supplement: S1 Dataset — (XLSX) [file pone.0131650.s001.xlsx]

## Sheet: Sheet1
S1 Dataset. MirDeep2 Output of Counts from all 14 Animals.
# Output from mirDeep2, counts from all 14 animals, sorter for highest readcount. All possible mappings count, thus a miRNA read may be counted more than once if it maps to multiple precursors
# mi RNA names are a concatenation of the custom miRNA 3' or 5' mapping, the official mirbase 20 name and the mirbase ID.
miRNA	read_count	precursor	total	seq	seq(norm)
ssc-mir-10b-5p_ssc-miR-10b_MIMAT0013885	12069971.00	ssc-mir-10b	12069971.00	12069971.00	192847.30
ssc-mir-143-3p_ssc-miR-143-3p_MIMAT0013879	4732734.00	ssc-mir-143	4732734.00	4732734.00	75617.00
ssc-mir-26a-5p_ssc-miR-26a_MIMAT0002135	2000873.00	ssc-mir-26a	2000873.00	2000873.00	31968.84
ssc-mir-22-3p_ssc-miR-22-3p_MIMAT0015710	1713162.00	ssc-mir-22	1713162.00	1713162.00	27371.95
ssc-mir-27b-3p_ssc-miR-27b-3p_MIMAT0013890	1594743.00	ssc-mir-27b	1594743.00	1594743.00	25479.92
ssc-let-7a-2-5p_ssc-let-7a_MIMAT0013865	1403458.00	ssc-let-7a-2	1403458.00	1403458.00	22423.67
ssc-let-7a-1-5p_ssc-let-7a_MIMAT0013865	1403458.00	ssc-let-7a-2	1403458.00	1403458.00	22423.67
ssc-let-7a-2-5p_ssc-let-7a_MIMAT0013865	1401867.00	ssc-let-7a-1	1401867.00	1401867.00	22398.25
ssc-let-7a-1-5p_ssc-let-7a_MIMAT0013865	1401867.00	ssc-let-7a-1	1401867.00	1401867.00	22398.25
ssc-mir-10a-5p_ssc-miR-10a-5p_MIMAT0013884	1351043.00	ssc-mir-10a	1351043.00	1351043.00	21586.22
ssc-mir-191-5p_ssc-miR-191_MIMAT0013876	1178260.00	ssc-mir-191	1178260.00	1178260.00	18825.58
ssc-mir-181a-2-5p_ssc-miR-181a_MIMAT0010191	1023945.00	ssc-mir-181a-1	1023945.00	1023945.00	16360.03
ssc-mir-181a-1-5p_ssc-miR-181a_MIMAT0010191	1023945.00	ssc-mir-181a-1	1023945.00	1023945.00	16360.03
ssc-mir-181a-2-5p_ssc-miR-181a_MIMAT0010191	1023941.00	ssc-mir-181a-2	1023941.00	1023941.00	16359.96
ssc-mir-181a-1-5p_ssc-miR-181a_MIMAT0010191	1023941.00	ssc-mir-181a-2	1023941.00	1023941.00	16359.96
ssc-mir-148a-3p_ssc-miR-148a-3p_MIMAT0002124	704945.00	ssc-mir-148a	704945.00	704945.00	11263.22
ssc-let-7f-2-5p_ssc-let-7f_MIMAT0002152	663350.00	ssc-let-7f-1	663350.00	663350.00	10598.64
ssc-let-7f-1-5p_ssc-let-7f_MIMAT0002152	663350.00	ssc-let-7f-1	663350.00	663350.00	10598.64
ssc-let-7f-2-5p_ssc-let-7f_MIMAT0002152	650828.00	ssc-let-7f-2	650828.00	650828.00	10398.57
ssc-let-7f-1-5p_ssc-let-7f_MIMAT0002152	650828.00	ssc-let-7f-2	650828.00	650828.00	10398.57
ssc-mir-126-5p_ssc-miR-126-5p_MIMAT0018377	555237.00	ssc-mir-126	555237.00	555237.00	8871.27
ssc-mir-199b-3p_ssc-miR-199b-3p_MIMAT0007760	468880.00	ssc-mir-199a-1	468880.00	468880.00	7491.50
ssc-mir-199a-2-3p_ssc-miR-199b-3p_MIMAT0007760	468880.00	ssc-mir-199a-1	468880.00	468880.00	7491.50
ssc-mir-199a-1-3p_ssc-miR-199b-3p_MIMAT0007760	468880.00	ssc-mir-199a-1	468880.00	468880.00	7491.50
ssc-mir-199b-3p_ssc-miR-199a-3p_MIMAT0013875	468863.00	ssc-mir-199a-1	468863.00	468863.00	7491.23
ssc-mir-199a-2-3p_ssc-miR-199a-3p_MIMAT0013875	468863.00	ssc-mir-199a-1	468863.00	468863.00	7491.23
ssc-mir-199a-1-3p_ssc-miR-199a-3p_MIMAT0013875	468863.00	ssc-mir-199a-1	468863.00	468863.00	7491.23
ssc-mir-199b-3p_ssc-miR-199b-3p_MIMAT0007760	467183.00	ssc-mir-199b	467183.00	467183.00	7464.39
ssc-mir-199b-3p_ssc-miR-199b-3p_MIMAT0007760	467183.00	ssc-mir-199a-2	467183.00	467183.00	7464.39
ssc-mir-199a-2-3p_ssc-miR-199b-3p_MIMAT0007760	467183.00	ssc-mir-199b	467183.00	467183.00	7464.39
ssc-mir-199a-2-3p_ssc-miR-199b-3p_MIMAT0007760	467183.00	ssc-mir-199a-2	467183.00	467183.00	7464.39
ssc-mir-199a-1-3p_ssc-miR-199b-3p_MIMAT0007760	467183.00	ssc-mir-199b	467183.00	467183.00	7464.39
ssc-mir-199a-1-3p_ssc-miR-199b-3p_MIMAT0007760	467183.00	ssc-mir-199a-2	467183.00	467183.00	7464.39
ssc-mir-199b-3p_ssc-miR-199a-3p_MIMAT0013875	467166.00	ssc-mir-199b	467166.00	467166.00	7464.12
ssc-mir-199b-3p_ssc-miR-199a-3p_MIMAT0013875	467166.00	ssc-mir-199a-2	467166.00	467166.00	7464.12
ssc-mir-199a-2-3p_ssc-miR-199a-3p_MIMAT0013875	467166.00	ssc-mir-199b	467166.00	467166.00	7464.12
ssc-mir-199a-2-3p_ssc-miR-199a-3p_MIMAT0013875	467166.00	ssc-mir-199a-2	467166.00	467166.00	7464.12
ssc-mir-199a-1-3p_ssc-miR-199a-3p_MIMAT0013875	467166.00	ssc-mir-199b	467166.00	467166.00	7464.12
ssc-mir-199a-1-3p_ssc-miR-199a-3p_MIMAT0013875	467166.00	ssc-mir-199a-2	467166.00	467166.00	7464.12
ssc-let-7c-5p_ssc-let-7c_MIMAT0002151	444109.00	ssc-let-7c	444109.00	444109.00	7095.73
ssc-mir-30a-5p_ssc-miR-30a-5p_MIMAT0010193	443462.00	ssc-mir-30a	443462.00	443462.00	7085.39
ssc-mir-21-5p_ssc-miR-21_MIMAT0002165	394244.00	ssc-mir-21	394244.00	394244.00	6299.01
ssc-let-7i-5p_ssc-let-7i_MIMAT0002153	388298.00	ssc-let-7i	388298.00	388298.00	6204.01
ssc-mir-92a-2-3p_ssc-miR-92a_MIMAT0013908	335279.00	ssc-mir-92a-1	335279.00	335279.00	5356.90
ssc-mir-92a-1-3p_ssc-miR-92a_MIMAT0013908	335279.00	ssc-mir-92a-1	335279.00	335279.00	5356.90
ssc-mir-16-2-5p_ssc-miR-16_MIMAT0007754	333255.00	ssc-mir-16-2	333255.00	333255.00	5324.56
ssc-mir-16-1-5p_ssc-miR-16_MIMAT0007754	333255.00	ssc-mir-16-2	333255.00	333255.00	5324.56
ssc-mir-16-2-5p_ssc-miR-16_MIMAT0007754	333207.00	ssc-mir-16-1	333207.00	333207.00	5323.80
ssc-mir-16-1-5p_ssc-miR-16_MIMAT0007754	333207.00	ssc-mir-16-1	333207.00	333207.00	5323.80
ssc-mir-30d-5p_ssc-miR-30d_MIMAT0013871	307862.00	ssc-mir-30d	307862.00	307862.00	4918.85
ssc-mir-92a-2-3p_ssc-miR-92a_MIMAT0013908	278493.00	ssc-mir-92a-2	278493.00	278493.00	4449.61
ssc-mir-92a-1-3p_ssc-miR-92a_MIMAT0013908	278493.00	ssc-mir-92a-2	278493.00	278493.00	4449.61
ssc-mir-125a-5p_ssc-miR-125a_MIMAT0013897	276837.00	ssc-mir-125a	276837.00	276837.00	4423.15
ssc-mir-100-5p_ssc-miR-100_MIMAT0013911	246234.00	ssc-mir-100	246234.00	246234.00	3934.19
ssc-mir-378-2-3p_ssc-miR-378_MIMAT0013868	241131.00	ssc-mir-378-1	241131.00	241131.00	3852.66
ssc-mir-378-1-3p_ssc-miR-378_MIMAT0013868	241131.00	ssc-mir-378-1	241131.00	241131.00	3852.66
ssc-let-7g-5p_ssc-let-7g_MIMAT0013867	239159.00	ssc-let-7g	239159.00	239159.00	3821.15
ssc-mir-378-2-3p_ssc-miR-378_MIMAT0013868	237166.00	ssc-mir-378-2	237166.00	237166.00	3789.31
ssc-mir-378-1-3p_ssc-miR-378_MIMAT0013868	237166.00	ssc-mir-378-2	237166.00	237166.00	3789.31
ssc-mir-99b-5p_ssc-miR-99b_MIMAT0006018	233435.00	ssc-mir-99b	233435.00	233435.00	3729.69
ssc-mir-151-5p_ssc-miR-151-5p_MIMAT0013882	204588.00	ssc-mir-151	204588.00	204588.00	3268.79
ssc-mir-151-3p_ssc-miR-151-5p_MIMAT0013882_2	197962.00	ssc-mir-151	197962.00	197962.00	3162.93
ssc-mir-151-3p_ssc-miR-151-3p_MIMAT0013883	197962.00	ssc-mir-151	197962.00	197962.00	3162.93
ssc-mir-125b-2-5p_ssc-miR-125b_MIMAT0002120	180379.00	ssc-mir-125b-1	180379.00	180379.00	2882.00
ssc-mir-125b-1-5p_ssc-miR-125b_MIMAT0002120	180379.00	ssc-mir-125b-1	180379.00	180379.00	2882.00
ssc-mir-125b-2-5p_ssc-miR-125b_MIMAT0002120	179832.00	ssc-mir-125b-2	179832.00	179832.00	2873.26
ssc-mir-125b-1-5p_ssc-miR-125b_MIMAT0002120	179832.00	ssc-mir-125b-2	179832.00	179832.00	2873.26
ssc-mir-103-2-3p_ssc-miR-103_MIMAT0002154	178915.00	ssc-mir-103-2	178915.00	178915.00	2858.60
ssc-mir-103-1-3p_ssc-miR-103_MIMAT0002154	178915.00	ssc-mir-103-2	178915.00	178915.00	2858.60
ssc-mir-103-2-3p_ssc-miR-103_MIMAT0002154	178903.00	ssc-mir-103-1	178903.00	178903.00	2858.41
ssc-mir-103-1-3p_ssc-miR-103_MIMAT0002154	178903.00	ssc-mir-103-1	178903.00	178903.00	2858.41
ssc-mir-486-2-5p_ssc-miR-486_MIMAT0013886	167795.00	ssc-mir-486-2	167795.00	167795.00	2680.94
ssc-mir-486-2-5p_ssc-miR-486_MIMAT0013886	167795.00	ssc-mir-486-1	167795.00	167795.00	2680.94
ssc-mir-486-1-3p_ssc-miR-486_MIMAT0013886	167795.00	ssc-mir-486-2	167795.00	167795.00	2680.94
ssc-mir-486-1-3p_ssc-miR-486_MIMAT0013886	167795.00	ssc-mir-486-1	167795.00	167795.00	2680.94
ssc-mir-186-5p_ssc-miR-186_MIMAT0002162	161941.00	ssc-mir-186	161941.00	161941.00	2587.40
ssc-mir-28-3p_ssc-miR-28-3p_MIMAT0015211	152416.00	ssc-mir-28	152416.00	152416.00	2435.22
ssc-mir-126-3p_ssc-miR-126-5p_MIMAT0018377_2	139019.00	ssc-mir-126	139019.00	139019.00	2221.17
ssc-mir-126-3p_ssc-miR-126-3p_MIMAT0018378	139019.00	ssc-mir-126	139019.00	139019.00	2221.17
ssc-mir-133a-2-3p_ssc-miR-133a-3p_MIMAT0010186	128978.00	ssc-mir-133a-2	128978.00	128978.00	2060.74
ssc-mir-133a-2-3p_ssc-miR-133a-3p_MIMAT0010186	128978.00	ssc-mir-133a-1	128978.00	128978.00	2060.74
ssc-mir-133a-1-3p_ssc-miR-133a-3p_MIMAT0010186	128978.00	ssc-mir-133a-2	128978.00	128978.00	2060.74
ssc-mir-133a-1-3p_ssc-miR-133a-3p_MIMAT0010186	128978.00	ssc-mir-133a-1	128978.00	128978.00	2060.74
ssc-mir-199a-2-5p_ssc-miR-199a-5p_MIMAT0013874_2	123942.00	ssc-mir-199a-1	123942.00	123942.00	1980.28
ssc-mir-199a-2-5p_ssc-miR-199a-5p_MIMAT0013874_2	123942.00	ssc-mir-199a-1	123942.00	123942.00	1980.28
ssc-mir-199a-2-5p_ssc-miR-199a-5p_MIMAT0013874	123942.00	ssc-mir-199a-1	123942.00	123942.00	1980.28
ssc-mir-199a-1-5p_ssc-miR-199a-5p_MIMAT0013874_2	123942.00	ssc-mir-199a-1	123942.00	123942.00	1980.28
ssc-mir-199a-1-5p_ssc-miR-199a-5p_MIMAT0013874_2	123942.00	ssc-mir-199a-1	123942.00	123942.00	1980.28
ssc-mir-199a-1-5p_ssc-miR-199a-5p_MIMAT0013874	123942.00	ssc-mir-199a-1	123942.00	123942.00	1980.28
ssc-mir-199a-2-5p_ssc-miR-199a-5p_MIMAT0013874_2	123940.00	ssc-mir-199a-2	123940.00	123940.00	1980.24
ssc-mir-199a-2-5p_ssc-miR-199a-5p_MIMAT0013874_2	123940.00	ssc-mir-199a-2	123940.00	123940.00	1980.24
ssc-mir-199a-2-5p_ssc-miR-199a-5p_MIMAT0013874	123940.00	ssc-mir-199a-2	123940.00	123940.00	1980.24
ssc-mir-199a-1-5p_ssc-miR-199a-5p_MIMAT0013874_2	123940.00	ssc-mir-199a-2	123940.00	123940.00	1980.24
ssc-mir-199a-1-5p_ssc-miR-199a-5p_MIMAT0013874_2	123940.00	ssc-mir-199a-2	123940.00	123940.00	1980.24
ssc-mir-199a-1-5p_ssc-miR-199a-5p_MIMAT0013874	123940.00	ssc-mir-199a-2	123940.00	123940.00	1980.24
ssc-mir-99a-5p_ssc-miR-99a_MIMAT0013896	117237.00	ssc-mir-99a	117237.00	117237.00	1873.15
ssc-mir-27a-3p_ssc-miR-27a_MIMAT0002148	112531.00	ssc-mir-27a	112531.00	112531.00	1797.96
ssc-mir-451-5p_ssc-miR-451_MIMAT0018382	109752.00	ssc-mir-451	109752.00	109752.00	1753.56
ssc-mir-1468-5p_ssc-miR-1468_MIMAT0025386	104078.00	ssc-mir-1468	104078.00	104078.00	1662.90
ssc-let-7e-5p_ssc-let-7e_MIMAT0013866	96999.00	ssc-let-7e	96999.00	96999.00	1549.80
ssc-mir-192-5p_ssc-miR-192_MIMAT0013910	92376.00	ssc-mir-192	92376.00	92376.00	1475.93
ssc-mir-23a-3p_ssc-miR-23a_MIMAT0002133	84295.00	ssc-mir-23a	84295.00	84295.00	1346.82
ssc-mir-23b-3p_ssc-miR-23b_MIMAT0013893	81931.00	ssc-mir-23b	81931.00	81931.00	1309.05
ssc-mir-127-3p_ssc-miR-127_MIMAT0013932	80642.00	ssc-mir-127	80642.00	80642.00	1288.45
ssc-mir-24-2-3p_ssc-miR-24-3p_MIMAT0002134	72910.00	ssc-mir-24-2	72910.00	72910.00	1164.92
ssc-mir-24-1-3p_ssc-miR-24-3p_MIMAT0002134	72910.00	ssc-mir-24-2	72910.00	72910.00	1164.92
ssc-mir-24-2-3p_ssc-miR-24-3p_MIMAT0002134	72696.00	ssc-mir-24-1	72696.00	72696.00	1161.50
ssc-mir-24-1-3p_ssc-miR-24-3p_MIMAT0002134	72696.00	ssc-mir-24-1	72696.00	72696.00	1161.50
ssc-mir-199b-5p_ssc-miR-199b-5p_MIMAT0017339	71682.00	ssc-mir-199b	71682.00	71682.00	1145.30
ssc-mir-199b-5p_ssc-miR-199b-5p_MIMAT0017339_2	71682.00	ssc-mir-199b	71682.00	71682.00	1145.30
ssc-mir-30e-5p_ssc-miR-30e-5p_MIMAT0013872	67225.00	ssc-mir-30e	67225.00	67225.00	1074.08
ssc-mir-145-5p_ssc-miR-145-5p_MIMAT0002123	65468.00	ssc-mir-145	65468.00	65468.00	1046.01
ssc-mir-140-3p_ssc-miR-140-3p_MIMAT0006786	62846.00	ssc-mir-140	62846.00	62846.00	1004.12
ssc-mir-181b-2-5p_ssc-miR-181b_MIMAT0002126	56579.00	ssc-mir-181b-2	56579.00	56579.00	903.99
ssc-mir-181b-1-5p_ssc-miR-181b_MIMAT0002126	56579.00	ssc-mir-181b-2	56579.00	56579.00	903.99
ssc-mir-30c-2-5p_ssc-miR-30c-5p_MIMAT0002167	56572.00	ssc-mir-30c-2	56572.00	56572.00	903.88
ssc-mir-30c-1-5p_ssc-miR-30c-5p_MIMAT0002167	56572.00	ssc-mir-30c-2	56572.00	56572.00	903.88
ssc-mir-30c-2-5p_ssc-miR-30c-5p_MIMAT0002167	56568.00	ssc-mir-30c-1	56568.00	56568.00	903.81
ssc-mir-30c-1-5p_ssc-miR-30c-5p_MIMAT0002167	56568.00	ssc-mir-30c-1	56568.00	56568.00	903.81
ssc-mir-181b-2-5p_ssc-miR-181b_MIMAT0002126	56516.00	ssc-mir-181b-1	56516.00	56516.00	902.98
ssc-mir-181b-1-5p_ssc-miR-181b_MIMAT0002126	56516.00	ssc-mir-181b-1	56516.00	56516.00	902.98
ssc-mir-146a-5p_ssc-miR-146a-5p_MIMAT0022963	48881.00	ssc-mir-146a	48881.00	48881.00	780.99
ssc-mir-142-5p_ssc-miR-142-5p_MIMAT0013919	43594.00	ssc-mir-142	43594.00	43594.00	696.52
ssc-mir-101-2-3p_ssc-miR-101_MIMAT0010185	41710.00	ssc-mir-101-1	41710.00	41710.00	666.42
ssc-mir-101-1-3p_ssc-miR-101_MIMAT0010185	41710.00	ssc-mir-101-1	41710.00	41710.00	666.42
ssc-mir-101-2-3p_ssc-miR-101_MIMAT0010185	41012.00	ssc-mir-101-2	41012.00	41012.00	655.27
ssc-mir-101-1-3p_ssc-miR-101_MIMAT0010185	41012.00	ssc-mir-101-2	41012.00	41012.00	655.27
ssc-mir-29a-3p_ssc-miR-29a_MIMAT0013870	37997.00	ssc-mir-29a	37997.00	37997.00	607.09
ssc-mir-98-5p_ssc-miR-98_MIMAT0013905	37639.00	ssc-mir-98	37639.00	37639.00	601.38
ssc-mir-423-5p_ssc-miR-423-5p_MIMAT0013880	36982.00	ssc-mir-423	36982.00	36982.00	590.88
ssc-mir-423-5p_ssc-miR-423-5p_MIMAT0013880_2	36982.00	ssc-mir-423	36982.00	36982.00	590.88
ssc-mir-423-3p_ssc-miR-423-3p_MIMAT0013881	35764.00	ssc-mir-423	35764.00	35764.00	571.42
ssc-mir-195-5p_ssc-miR-195_MIMAT0013928	33798.00	ssc-mir-195	33798.00	33798.00	540.01
ssc-mir-320-3p_ssc-miR-320_MIMAT0013878	33380.00	ssc-mir-320	33380.00	33380.00	533.33
ssc-let-7d-5p_ssc-let-7d-5p_MIMAT0025356	32491.00	ssc-let-7d	32491.00	32491.00	519.12
ssc-mir-107-3p_ssc-miR-107_MIMAT0002155	29518.00	ssc-mir-107	29518.00	29518.00	471.62
ssc-mir-181c-5p_ssc-miR-181c_MIMAT0002144	29328.00	ssc-mir-181c	29328.00	29328.00	468.59
ssc-mir-30b-5p_ssc-miR-30b-5p_MIMAT0007756	26130.00	ssc-mir-30b	26130.00	26130.00	417.49
ssc-mir-148b-3p_ssc-miR-148b-3p_MIMAT0013901	24978.00	ssc-mir-148b	24978.00	24978.00	399.08
ssc-mir-214-3p_ssc-miR-214_MIMAT0002147	20461.00	ssc-mir-214	20461.00	20461.00	326.91
ssc-mir-28-5p_ssc-miR-28-5p_MIMAT0002136_2	18861.00	ssc-mir-28	18861.00	18861.00	301.35
ssc-mir-28-5p_ssc-miR-28-5p_MIMAT0002136_2	18861.00	ssc-mir-28	18861.00	18861.00	301.35
ssc-mir-28-5p_ssc-miR-28-5p_MIMAT0002136	18861.00	ssc-mir-28	18861.00	18861.00	301.35
ssc-mir-204-5p_ssc-miR-204_MIMAT0002164	18375.00	ssc-mir-204	18375.00	18375.00	293.59
ssc-mir-532-5p_ssc-miR-532-5p_MIMAT0013940	16772.00	ssc-mir-532	16772.00	16772.00	267.97
ssc-mir-30e-3p_ssc-miR-30e-5p_MIMAT0013872_2	16326.00	ssc-mir-30e	16326.00	16326.00	260.85
ssc-mir-30e-3p_ssc-miR-30e-3p_MIMAT0013873	16326.00	ssc-mir-30e	16326.00	16326.00	260.85
ssc-mir-215-5p_ssc-miR-215_MIMAT0010192	16191.00	ssc-mir-215	16191.00	16191.00	258.69
ssc-mir-574-3p_ssc-miR-574_MIMAT0013951	14855.00	ssc-mir-574	14855.00	14855.00	237.34
ssc-mir-7134-3p_ssc-miR-7134-3p_MIMAT0028144	14322.00	ssc-mir-7134	14322.00	14322.00	228.83
ssc-mir-365-2-3p_ssc-miR-365-3p_MIMAT0013904	14288.00	ssc-mir-365-2	14288.00	14288.00	228.29
ssc-mir-365-2-3p_ssc-miR-365-3p_MIMAT0013904	14288.00	ssc-mir-365-1	14288.00	14288.00	228.29
ssc-mir-365-1-3p_ssc-miR-365-3p_MIMAT0013904	14288.00	ssc-mir-365-2	14288.00	14288.00	228.29
ssc-mir-365-1-3p_ssc-miR-365-3p_MIMAT0013904	14288.00	ssc-mir-365-1	14288.00	14288.00	228.29
ssc-mir-15a-5p_ssc-miR-15a_MIMAT0007753	13927.00	ssc-mir-15a	13927.00	13927.00	222.52
ssc-mir-148a-5p_ssc-miR-148a-5p_MIMAT0022920_2	13888.00	ssc-mir-148a	13888.00	13888.00	221.89
ssc-mir-148a-5p_ssc-miR-148a-5p_MIMAT0022920_2	13888.00	ssc-mir-148a	13888.00	13888.00	221.89
ssc-mir-148a-5p_ssc-miR-148a-5p_MIMAT0022920	13888.00	ssc-mir-148a	13888.00	13888.00	221.89
ssc-mir-30a-3p_ssc-miR-30a-5p_MIMAT0010193_2	13535.00	ssc-mir-30a	13535.00	13535.00	216.25
ssc-mir-30a-3p_ssc-miR-30a-5p_MIMAT0010193_2	13535.00	ssc-mir-30a	13535.00	13535.00	216.25
ssc-mir-30a-3p_ssc-miR-30a-3p_MIMAT0015300	13535.00	ssc-mir-30a	13535.00	13535.00	216.25
ssc-mir-500-3p_ssc-miR-500_MIMAT0013956	12832.00	ssc-mir-500	12832.00	12832.00	205.02
ssc-mir-221-3p_ssc-miR-221-3p_MIMAT0007762	12732.00	ssc-mir-221	12732.00	12732.00	203.42
ssc-mir-497-5p_ssc-miR-497_MIMAT0013926	12676.00	ssc-mir-497	12676.00	12676.00	202.53
ssc-mir-130a-3p_ssc-miR-130a_MIMAT0007758	12152.00	ssc-mir-130a	12152.00	12152.00	194.16
ssc-mir-92b-3p_ssc-miR-92b-3p_MIMAT0013909	12128.00	ssc-mir-92b	12128.00	12128.00	193.77
ssc-mir-196b-2-5p_ssc-miR-196b_MIMAT0025369	11952.00	ssc-mir-196b-2	11952.00	11952.00	190.96
ssc-mir-196b-2-5p_ssc-miR-196b_MIMAT0025369	11952.00	ssc-mir-196b-1	11952.00	11952.00	190.96
ssc-mir-196b-2-5p_ssc-miR-196b-5p_MIMAT0013923	11952.00	ssc-mir-196b-2	11952.00	11952.00	190.96
ssc-mir-196b-2-5p_ssc-miR-196b-5p_MIMAT0013923	11952.00	ssc-mir-196b-1	11952.00	11952.00	190.96
ssc-mir-196b-1-5p_ssc-miR-196b_MIMAT0025369	11952.00	ssc-mir-196b-2	11952.00	11952.00	190.96
ssc-mir-196b-1-5p_ssc-miR-196b_MIMAT0025369	11952.00	ssc-mir-196b-1	11952.00	11952.00	190.96
ssc-mir-196b-1-5p_ssc-miR-196b-5p_MIMAT0013923	11952.00	ssc-mir-196b-2	11952.00	11952.00	190.96
ssc-mir-196b-1-5p_ssc-miR-196b-5p_MIMAT0013923	11952.00	ssc-mir-196b-1	11952.00	11952.00	190.96
ssc-mir-145-3p_ssc-miR-145-3p_MIMAT0022919	11721.00	ssc-mir-145	11721.00	11721.00	187.27
ssc-mir-145-3p_ssc-miR-145-5p_MIMAT0002123_2	11719.00	ssc-mir-145	11719.00	11719.00	187.24
ssc-mir-4334-3p_ssc-miR-4334-3p_MIMAT0020366	11495.00	ssc-mir-339-1	11495.00	11495.00	183.66
ssc-mir-339-2-5p_ssc-miR-4334-3p_MIMAT0020366	11495.00	ssc-mir-339-1	11495.00	11495.00	183.66
ssc-mir-339-2-5p_ssc-miR-339_MIMAT0025372	11495.00	ssc-mir-339-1	11495.00	11495.00	183.66
ssc-mir-339-1-5p_ssc-miR-4334-3p_MIMAT0020366	11495.00	ssc-mir-339-1	11495.00	11495.00	183.66
ssc-mir-339-1-5p_ssc-miR-339_MIMAT0025372	11495.00	ssc-mir-339-1	11495.00	11495.00	183.66
ssc-mir-339-1-5p_ssc-miR-339-5p_MIMAT0013939	11495.00	ssc-mir-339-1	11495.00	11495.00	183.66
ssc-mir-128-2-3p_ssc-miR-128_MIMAT0002157	11361.00	ssc-mir-128-2	11361.00	11361.00	181.52
ssc-mir-128-1-3p_ssc-miR-128_MIMAT0002157	11361.00	ssc-mir-128-2	11361.00	11361.00	181.52
ssc-mir-128-2-3p_ssc-miR-128_MIMAT0002157	10735.00	ssc-mir-128-1	10735.00	10735.00	171.52
ssc-mir-128-1-3p_ssc-miR-128_MIMAT0002157	10735.00	ssc-mir-128-1	10735.00	10735.00	171.52
ssc-mir-222-3p_ssc-miR-222_MIMAT0013942	10238.00	ssc-mir-222	10238.00	10238.00	163.58
ssc-mir-34a-5p_ssc-miR-34a_MIMAT0007757	10111.00	ssc-mir-34a	10111.00	10111.00	161.55
ssc-mir-155-5p_ssc-miR-155-5p_MIMAT0022959	9733.00	ssc-mir-155	9733.00	9733.00	155.51
ssc-mir-152-3p_ssc-miR-152_MIMAT0013887	9611.00	ssc-mir-152	9611.00	9611.00	153.56
ssc-mir-150-2-5p_ssc-miR-150_MIMAT0025365	9509.00	ssc-mir-150-2	9509.00	9509.00	151.93
ssc-mir-150-2-5p_ssc-miR-150_MIMAT0025365	9509.00	ssc-mir-150-1	9509.00	9509.00	151.93
ssc-mir-150-1-5p_ssc-miR-150_MIMAT0025365	9509.00	ssc-mir-150-2	9509.00	9509.00	151.93
ssc-mir-150-1-5p_ssc-miR-150_MIMAT0025365	9509.00	ssc-mir-150-1	9509.00	9509.00	151.93
ssc-mir-425-5p_ssc-miR-425-5p_MIMAT0013917	9364.00	ssc-mir-425	9364.00	9364.00	149.61
ssc-mir-769-5p_ssc-miR-769-5p_MIMAT0020363	8996.00	ssc-mir-769	8996.00	8996.00	143.73
ssc-mir-7142-3p_ssc-miR-7142-3p_MIMAT0028160	8748.00	ssc-mir-7142	8748.00	8748.00	139.77
ssc-mir-146b-5p_ssc-miR-146b_MIMAT0010190	8078.00	ssc-mir-146b	8078.00	8078.00	129.07
ssc-mir-181a-2-3p_ssc-miR-181a_MIMAT0010191_2	8035.00	ssc-mir-181a-2	8035.00	8035.00	128.38
ssc-mir-29c-3p_ssc-miR-29c_MIMAT0002166	7825.00	ssc-mir-29c	7825.00	7825.00	125.02
ssc-mir-9-3-5p_ssc-miR-9_MIMAT0025358	7427.00	ssc-mir-9-3	7427.00	7427.00	118.66
ssc-mir-9-3-5p_ssc-miR-9-2_MIMAT0002169	7427.00	ssc-mir-9-3	7427.00	7427.00	118.66
ssc-mir-9-3-5p_ssc-miR-9-1_MIMAT0002168	7427.00	ssc-mir-9-3	7427.00	7427.00	118.66
ssc-mir-9-2-5p_ssc-miR-9_MIMAT0025358	7427.00	ssc-mir-9-3	7427.00	7427.00	118.66
ssc-mir-9-2-5p_ssc-miR-9-2_MIMAT0002169	7427.00	ssc-mir-9-3	7427.00	7427.00	118.66
ssc-mir-9-2-5p_ssc-miR-9-1_MIMAT0002168	7427.00	ssc-mir-9-3	7427.00	7427.00	118.66
ssc-mir-9-1-5p_ssc-miR-9_MIMAT0025358	7427.00	ssc-mir-9-3	7427.00	7427.00	118.66
ssc-mir-9-1-5p_ssc-miR-9-2_MIMAT0002169	7427.00	ssc-mir-9-3	7427.00	7427.00	118.66
ssc-mir-9-1-5p_ssc-miR-9-1_MIMAT0002168	7427.00	ssc-mir-9-3	7427.00	7427.00	118.66
ssc-mir-9-3-5p_ssc-miR-9_MIMAT0025358	7426.00	ssc-mir-9-2	7426.00	7426.00	118.65
ssc-mir-9-3-5p_ssc-miR-9_MIMAT0025358	7426.00	ssc-mir-9-1	7426.00	7426.00	118.65
ssc-mir-9-3-5p_ssc-miR-9-2_MIMAT0002169	7426.00	ssc-mir-9-2	7426.00	7426.00	118.65
ssc-mir-9-3-5p_ssc-miR-9-2_MIMAT0002169	7426.00	ssc-mir-9-1	7426.00	7426.00	118.65
ssc-mir-9-3-5p_ssc-miR-9-1_MIMAT0002168	7426.00	ssc-mir-9-2	7426.00	7426.00	118.65
ssc-mir-9-3-5p_ssc-miR-9-1_MIMAT0002168	7426.00	ssc-mir-9-1	7426.00	7426.00	118.65
ssc-mir-9-2-5p_ssc-miR-9_MIMAT0025358	7426.00	ssc-mir-9-2	7426.00	7426.00	118.65
ssc-mir-9-2-5p_ssc-miR-9_MIMAT0025358	7426.00	ssc-mir-9-1	7426.00	7426.00	118.65
ssc-mir-9-2-5p_ssc-miR-9-2_MIMAT0002169	7426.00	ssc-mir-9-2	7426.00	7426.00	118.65
ssc-mir-9-2-5p_ssc-miR-9-2_MIMAT0002169	7426.00	ssc-mir-9-1	7426.00	7426.00	118.65
ssc-mir-9-2-5p_ssc-miR-9-1_MIMAT0002168	7426.00	ssc-mir-9-2	7426.00	7426.00	118.65
ssc-mir-9-2-5p_ssc-miR-9-1_MIMAT0002168	7426.00	ssc-mir-9-1	7426.00	7426.00	118.65
ssc-mir-9-1-5p_ssc-miR-9_MIMAT0025358	7426.00	ssc-mir-9-2	7426.00	7426.00	118.65
ssc-mir-9-1-5p_ssc-miR-9_MIMAT0025358	7426.00	ssc-mir-9-1	7426.00	7426.00	118.65
ssc-mir-9-1-5p_ssc-miR-9-2_MIMAT0002169	7426.00	ssc-mir-9-2	7426.00	7426.00	118.65
ssc-mir-9-1-5p_ssc-miR-9-2_MIMAT0002169	7426.00	ssc-mir-9-1	7426.00	7426.00	118.65
ssc-mir-9-1-5p_ssc-miR-9-1_MIMAT0002168	7426.00	ssc-mir-9-2	7426.00	7426.00	118.65
ssc-mir-9-1-5p_ssc-miR-9-1_MIMAT0002168	7426.00	ssc-mir-9-1	7426.00	7426.00	118.65
ssc-mir-193a-5p_ssc-miR-193a-5p_MIMAT0013894	7149.00	ssc-mir-193a	7149.00	7149.00	114.22
ssc-mir-196a-2-5p_ssc-miR-196a_MIMAT0002163	7087.00	ssc-mir-196a-2	7087.00	7087.00	113.23
ssc-mir-196a-1-5p_ssc-miR-196a_MIMAT0002163	7087.00	ssc-mir-196a-2	7087.00	7087.00	113.23
ssc-mir-361-5p_ssc-miR-361-5p_MIMAT0013933	6991.00	ssc-mir-361	6991.00	6991.00	111.70
ssc-mir-125b-1-3p_ssc-miR-125b_MIMAT0002120_2	6888.00	ssc-mir-125b-1	6888.00	6888.00	110.05
ssc-mir-374a-3p_ssc-miR-374a-3p_MIMAT0013914	6357.00	ssc-mir-374a	6357.00	6357.00	101.57
ssc-mir-744-5p_ssc-miR-744_MIMAT0015708	6320.00	ssc-mir-744	6320.00	6320.00	100.98
ssc-mir-139-5p_ssc-miR-139-5p_MIMAT0002159	6260.00	ssc-mir-139	6260.00	6260.00	100.02
ssc-mir-182-5p_ssc-miR-182_MIMAT0025366	5850.00	ssc-mir-182	5850.00	5850.00	93.47
ssc-mir-676-2-3p_ssc-miR-676-3p_MIMAT0013943	5831.00	ssc-mir-676-2	5831.00	5831.00	93.16
ssc-mir-676-2-3p_ssc-miR-676-3p_MIMAT0013943	5831.00	ssc-mir-676-1	5831.00	5831.00	93.16
ssc-mir-676-1-3p_ssc-miR-676-3p_MIMAT0013943	5831.00	ssc-mir-676-2	5831.00	5831.00	93.16
ssc-mir-676-1-3p_ssc-miR-676-3p_MIMAT0013943	5831.00	ssc-mir-676-1	5831.00	5831.00	93.16
ssc-mir-340-2-5p_ssc-miR-340_MIMAT0013891	5419.00	ssc-mir-340-2	5419.00	5419.00	86.58
ssc-mir-340-2-5p_ssc-miR-340_MIMAT0013891	5419.00	ssc-mir-340-1	5419.00	5419.00	86.58
ssc-mir-340-1-5p_ssc-miR-340_MIMAT0013891	5419.00	ssc-mir-340-2	5419.00	5419.00	86.58
ssc-mir-340-1-5p_ssc-miR-340_MIMAT0013891	5419.00	ssc-mir-340-1	5419.00	5419.00	86.58
ssc-mir-15b-5p_ssc-miR-15b_MIMAT0002125	5185.00	ssc-mir-15b	5185.00	5185.00	82.84
ssc-let-7d-3p_ssc-let-7d-3p_MIMAT0025357	5163.00	ssc-let-7d	5163.00	5163.00	82.49
ssc-mir-4334-3p_ssc-miR-4334-3p_MIMAT0020366	5152.00	ssc-mir-339-2	5152.00	5152.00	82.32
ssc-mir-339-2-5p_ssc-miR-4334-3p_MIMAT0020366	5152.00	ssc-mir-339-2	5152.00	5152.00	82.32
ssc-mir-339-2-5p_ssc-miR-339_MIMAT0025372	5152.00	ssc-mir-339-2	5152.00	5152.00	82.32
ssc-mir-339-1-5p_ssc-miR-4334-3p_MIMAT0020366	5152.00	ssc-mir-339-2	5152.00	5152.00	82.32
ssc-mir-339-1-5p_ssc-miR-339_MIMAT0025372	5152.00	ssc-mir-339-2	5152.00	5152.00	82.32
ssc-mir-1249-2-3p_ssc-miR-1249_MIMAT0025385	5145.00	ssc-mir-1249-2	5145.00	5145.00	82.20
ssc-mir-1249-2-3p_ssc-miR-1249_MIMAT0025385	5145.00	ssc-mir-1249-1	5145.00	5145.00	82.20
ssc-mir-1249-1-3p_ssc-miR-1249_MIMAT0025385	5145.00	ssc-mir-1249-2	5145.00	5145.00	82.20
ssc-mir-1249-1-3p_ssc-miR-1249_MIMAT0025385	5145.00	ssc-mir-1249-1	5145.00	5145.00	82.20
ssc-mir-196a-2-5p_ssc-miR-196a_MIMAT0002163	5071.00	ssc-mir-196a-1	5071.00	5071.00	81.02
ssc-mir-196a-1-5p_ssc-miR-196a_MIMAT0002163	5071.00	ssc-mir-196a-1	5071.00	5071.00	81.02
ssc-mir-450b-5p_ssc-miR-450b-5p_MIMAT0013927	4965.00	ssc-mir-450b	4965.00	4965.00	79.33
ssc-mir-455-3p_ssc-miR-455-3p_MIMAT0013960	4851.00	ssc-mir-455	4851.00	4851.00	77.51
ssc-mir-1343-3p_ssc-miR-1343_MIMAT0020596	4828.00	ssc-mir-1343	4828.00	4828.00	77.14
ssc-mir-421-3p_ssc-miR-421-3p_MIMAT0022962	4820.00	ssc-mir-421	4820.00	4820.00	77.01
ssc-mir-2320-5p_ssc-miR-2320-5p_MIMAT0020597	4699.00	ssc-mir-2320	4699.00	4699.00	75.08
ssc-mir-4334-3p_ssc-miR-4334-3p_MIMAT0020366	4257.00	ssc-mir-4334	4257.00	4257.00	68.02
ssc-mir-339-2-5p_ssc-miR-4334-3p_MIMAT0020366	4257.00	ssc-mir-4334	4257.00	4257.00	68.02
ssc-mir-339-1-5p_ssc-miR-4334-3p_MIMAT0020366	4257.00	ssc-mir-4334	4257.00	4257.00	68.02
ssc-mir-130b-3p_ssc-miR-130b_MIMAT0013922	3999.00	ssc-mir-130b	3999.00	3999.00	63.89
ssc-mir-99a-3p_ssc-miR-99a_MIMAT0013896_2	3920.00	ssc-mir-99a	3920.00	3920.00	62.63
ssc-mir-181d-5p_ssc-miR-181d-5p_MIMAT0013888	3902.00	ssc-mir-181d	3902.00	3902.00	62.34
ssc-mir-133b-3p_ssc-miR-133b_MIMAT0013869	3874.00	ssc-mir-133b	3874.00	3874.00	61.90
ssc-mir-218b-5p_ssc-miR-218_MIMAT0025371	3692.00	ssc-mir-218b	3692.00	3692.00	58.99
ssc-mir-218b-5p_ssc-miR-218b_MIMAT0020589	3692.00	ssc-mir-218b	3692.00	3692.00	58.99
ssc-mir-218b-5p_ssc-miR-218-5p_MIMAT0022961	3692.00	ssc-mir-218b	3692.00	3692.00	58.99
ssc-mir-218-2-5p_ssc-miR-218_MIMAT0025371	3692.00	ssc-mir-218b	3692.00	3692.00	58.99
ssc-mir-218-2-5p_ssc-miR-218b_MIMAT0020589	3692.00	ssc-mir-218b	3692.00	3692.00	58.99
ssc-mir-218-2-5p_ssc-miR-218-5p_MIMAT0022961	3692.00	ssc-mir-218b	3692.00	3692.00	58.99
ssc-mir-218-1-5p_ssc-miR-218_MIMAT0025371	3692.00	ssc-mir-218b	3692.00	3692.00	58.99
ssc-mir-218-1-5p_ssc-miR-218b_MIMAT0020589	3692.00	ssc-mir-218b	3692.00	3692.00	58.99
ssc-mir-218-1-5p_ssc-miR-218-5p_MIMAT0022961	3692.00	ssc-mir-218b	3692.00	3692.00	58.99
ssc-mir-218b-5p_ssc-miR-218_MIMAT0025371	3690.00	ssc-mir-218-2	3690.00	3690.00	58.96
ssc-mir-218b-5p_ssc-miR-218_MIMAT0025371	3690.00	ssc-mir-218-1	3690.00	3690.00	58.96
ssc-mir-218b-5p_ssc-miR-218b_MIMAT0020589	3690.00	ssc-mir-218-2	3690.00	3690.00	58.96
ssc-mir-218b-5p_ssc-miR-218b_MIMAT0020589	3690.00	ssc-mir-218-1	3690.00	3690.00	58.96
ssc-mir-218b-5p_ssc-miR-218-5p_MIMAT0022961	3690.00	ssc-mir-218-2	3690.00	3690.00	58.96
ssc-mir-218b-5p_ssc-miR-218-5p_MIMAT0022961	3690.00	ssc-mir-218-1	3690.00	3690.00	58.96
ssc-mir-218-2-5p_ssc-miR-218_MIMAT0025371	3690.00	ssc-mir-218-2	3690.00	3690.00	58.96
ssc-mir-218-2-5p_ssc-miR-218_MIMAT0025371	3690.00	ssc-mir-218-1	3690.00	3690.00	58.96
ssc-mir-218-2-5p_ssc-miR-218b_MIMAT0020589	3690.00	ssc-mir-218-2	3690.00	3690.00	58.96
ssc-mir-218-2-5p_ssc-miR-218b_MIMAT0020589	3690.00	ssc-mir-218-1	3690.00	3690.00	58.96
ssc-mir-218-2-5p_ssc-miR-218-5p_MIMAT0022961	3690.00	ssc-mir-218-2	3690.00	3690.00	58.96
ssc-mir-218-2-5p_ssc-miR-218-5p_MIMAT0022961	3690.00	ssc-mir-218-1	3690.00	3690.00	58.96
ssc-mir-218-1-5p_ssc-miR-218_MIMAT0025371	3690.00	ssc-mir-218-2	3690.00	3690.00	58.96
ssc-mir-218-1-5p_ssc-miR-218_MIMAT0025371	3690.00	ssc-mir-218-1	3690.00	3690.00	58.96
ssc-mir-218-1-5p_ssc-miR-218b_MIMAT0020589	3690.00	ssc-mir-218-2	3690.00	3690.00	58.96
ssc-mir-218-1-5p_ssc-miR-218b_MIMAT0020589	3690.00	ssc-mir-218-1	3690.00	3690.00	58.96
ssc-mir-218-1-5p_ssc-miR-218-5p_MIMAT0022961	3690.00	ssc-mir-218-2	3690.00	3690.00	58.96
ssc-mir-218-1-5p_ssc-miR-218-5p_MIMAT0022961	3690.00	ssc-mir-218-1	3690.00	3690.00	58.96
ssc-mir-181a-1-3p_ssc-miR-181a_MIMAT0010191_2	3675.00	ssc-mir-181a-1	3675.00	3675.00	58.72
ssc-mir-1-3p_ssc-miR-1_MIMAT0010187	3485.00	ssc-mir-1	3485.00	3485.00	55.68
ssc-mir-374a-5p_ssc-miR-374a-5p_MIMAT0013913	3404.00	ssc-mir-374a	3404.00	3404.00	54.39
ssc-mir-374a-5p_ssc-miR-374a-5p_MIMAT0013913_2	3404.00	ssc-mir-374a	3404.00	3404.00	54.39
ssc-mir-708-5p_ssc-miR-708-5p_MIMAT0013945	3263.00	ssc-mir-708	3263.00	3263.00	52.13
ssc-mir-19b-2-3p_ssc-miR-19b_MIMAT0013950	3225.00	ssc-mir-19b-2	3225.00	3225.00	51.53
ssc-mir-19b-1-3p_ssc-miR-19b_MIMAT0013950	3225.00	ssc-mir-19b-2	3225.00	3225.00	51.53
ssc-mir-19b-2-3p_ssc-miR-19b_MIMAT0013950	3219.00	ssc-mir-19b-1	3219.00	3219.00	51.43
ssc-mir-19b-1-3p_ssc-miR-19b_MIMAT0013950	3219.00	ssc-mir-19b-1	3219.00	3219.00	51.43
ssc-mir-122-5p_ssc-miR-122_MIMAT0002119	3001.00	ssc-mir-122	3001.00	3001.00	47.95
ssc-mir-363-2-3p_ssc-miR-363_MIMAT0015711	2947.00	ssc-mir-363-2	2947.00	2947.00	47.09
ssc-mir-363-2-3p_ssc-miR-363_MIMAT0015711	2947.00	ssc-mir-363-1	2947.00	2947.00	47.09
ssc-mir-363-1-3p_ssc-miR-363_MIMAT0015711	2947.00	ssc-mir-363-2	2947.00	2947.00	47.09
ssc-mir-363-1-3p_ssc-miR-363_MIMAT0015711	2947.00	ssc-mir-363-1	2947.00	2947.00	47.09
ssc-mir-193a-3p_ssc-miR-193a-5p_MIMAT0013894_2	2873.00	ssc-mir-193a	2873.00	2873.00	45.90
ssc-mir-193a-3p_ssc-miR-193a-3p_MIMAT0013895	2873.00	ssc-mir-193a	2873.00	2873.00	45.90
ssc-mir-17-5p_ssc-miR-17-5p_MIMAT0007755	2866.00	ssc-mir-17	2866.00	2866.00	45.79
ssc-mir-296-3p_ssc-miR-296-3p_MIMAT0022958	2578.00	ssc-mir-296	2578.00	2578.00	41.19
ssc-mir-185-5p_ssc-miR-185_MIMAT0007759	2567.00	ssc-mir-185	2567.00	2567.00	41.01
ssc-mir-331-3p_ssc-miR-331-3p_MIMAT0013930	2549.00	ssc-mir-331	2549.00	2549.00	40.73
ssc-mir-1307-3p_ssc-miR-1307_MIMAT0013936	2538.00	ssc-mir-1307	2538.00	2538.00	40.55
ssc-mir-1307-3p_ssc-miR-1307_MIMAT0013936_2	2538.00	ssc-mir-1307	2538.00	2538.00	40.55
ssc-mir-7134-5p_ssc-miR-7134-5p_MIMAT0028143	2464.00	ssc-mir-7134	2464.00	2464.00	39.37
ssc-mir-7134-5p_ssc-miR-7134-5p_MIMAT0028143_2	2464.00	ssc-mir-7134	2464.00	2464.00	39.37
ssc-mir-328-3p_ssc-miR-328_MIMAT0013949	2337.00	ssc-mir-328	2337.00	2337.00	37.34
ssc-mir-149-5p_ssc-miR-149_MIMAT0018379	2269.00	ssc-mir-149	2269.00	2269.00	36.25
ssc-mir-342-3p_ssc-miR-342_MIMAT0013944	2260.00	ssc-mir-342	2260.00	2260.00	36.11
ssc-mir-21-3p_ssc-miR-21_MIMAT0002165_2	2206.00	ssc-mir-21	2206.00	2206.00	35.25
ssc-mir-181c-3p_ssc-miR-181c_MIMAT0002144_2	2125.00	ssc-mir-181c	2125.00	2125.00	33.95
ssc-mir-214-5p_ssc-miR-214_MIMAT0002147_2	2124.00	ssc-mir-214	2124.00	2124.00	33.94
ssc-mir-20a-5p_ssc-miR-20a_MIMAT0002129	2060.00	ssc-mir-20a	2060.00	2060.00	32.91
ssc-mir-664-5p_ssc-miR-664-5p_MIMAT0013906	1983.00	ssc-mir-664	1983.00	1983.00	31.68
ssc-mir-455-5p_ssc-miR-455-5p_MIMAT0022957	1972.00	ssc-mir-455	1972.00	1972.00	31.51
ssc-mir-671-3p_ssc-miR-671-3p_MIMAT0025382	1966.00	ssc-mir-671	1966.00	1966.00	31.41
ssc-mir-194a-5p_ssc-miR-194a_MIMAT0025368	1913.00	ssc-mir-194a	1913.00	1913.00	30.56
ssc-mir-22-5p_ssc-miR-22-5p_MIMAT0015709	1897.00	ssc-mir-22	1897.00	1897.00	30.31
ssc-mir-450c-5p_ssc-miR-450c-5p_MIMAT0015717	1820.00	ssc-mir-450c	1820.00	1820.00	29.08
ssc-mir-30d-3p_ssc-miR-30d_MIMAT0013871_2	1786.00	ssc-mir-30d	1786.00	1786.00	28.54
ssc-mir-152-5p_ssc-miR-152_MIMAT0013887_2	1772.00	ssc-mir-152	1772.00	1772.00	28.31
ssc-mir-628-5p_ssc-miR-628_MIMAT0013953	1734.00	ssc-mir-628	1734.00	1734.00	27.70
ssc-mir-24-1-5p_ssc-miR-24-1-5p_MIMAT0015210_2	1694.00	ssc-mir-24-1	1694.00	1694.00	27.07
ssc-mir-24-1-5p_ssc-miR-24-1-5p_MIMAT0015210	1694.00	ssc-mir-24-1	1694.00	1694.00	27.07
ssc-mir-452-5p_ssc-miR-452_MIMAT0025374	1615.00	ssc-mir-452	1615.00	1615.00	25.80
ssc-mir-338-3p_ssc-miR-338_MIMAT0015713	1570.00	ssc-mir-338	1570.00	1570.00	25.08
ssc-mir-27b-5p_ssc-miR-27b-5p_MIMAT0013889_2	1561.00	ssc-mir-27b	1561.00	1561.00	24.94
ssc-mir-27b-5p_ssc-miR-27b-5p_MIMAT0013889	1561.00	ssc-mir-27b	1561.00	1561.00	24.94
ssc-mir-29b-2-3p_ssc-miR-29b_MIMAT0002137	1555.00	ssc-mir-29b-2	1555.00	1555.00	24.84
ssc-mir-29b-1-3p_ssc-miR-29b_MIMAT0002137	1555.00	ssc-mir-29b-2	1555.00	1555.00	24.84
ssc-mir-29b-2-3p_ssc-miR-29b_MIMAT0002137	1541.00	ssc-mir-29b-1	1541.00	1541.00	24.62
ssc-mir-29b-1-3p_ssc-miR-29b_MIMAT0002137	1541.00	ssc-mir-29b-1	1541.00	1541.00	24.62
ssc-mir-10b-3p_ssc-miR-10b_MIMAT0013885_2	1490.00	ssc-mir-10b	1490.00	1490.00	23.81
ssc-mir-505-3p_ssc-miR-505_MIMAT0013961	1397.00	ssc-mir-505	1397.00	1397.00	22.32
ssc-mir-132-3p_ssc-miR-132_MIMAT0025361	1384.00	ssc-mir-132	1384.00	1384.00	22.11
ssc-mir-378-1-5p_ssc-miR-378_MIMAT0013868_2	1366.00	ssc-mir-378-1	1366.00	1366.00	21.83
ssc-mir-140-5p_ssc-miR-140-5p_MIMAT0002143_2	1366.00	ssc-mir-140	1366.00	1366.00	21.83
ssc-mir-140-5p_ssc-miR-140-5p_MIMAT0002143	1366.00	ssc-mir-140	1366.00	1366.00	21.83
ssc-mir-361-3p_ssc-miR-361-5p_MIMAT0013933_2	1355.00	ssc-mir-361	1355.00	1355.00	21.65
ssc-mir-361-3p_ssc-miR-361-3p_MIMAT0013934	1355.00	ssc-mir-361	1355.00	1355.00	21.65
ssc-mir-425-3p_ssc-miR-425-5p_MIMAT0013917_2	1328.00	ssc-mir-425	1328.00	1328.00	21.22
ssc-mir-425-3p_ssc-miR-425-3p_MIMAT0013918	1328.00	ssc-mir-425	1328.00	1328.00	21.22
ssc-mir-130b-5p_ssc-miR-130b_MIMAT0013922_2	1307.00	ssc-mir-130b	1307.00	1307.00	20.88
ssc-mir-374b-5p_ssc-miR-374b-5p_MIMAT0013915	1256.00	ssc-mir-374b	1256.00	1256.00	20.07
ssc-mir-206-3p_ssc-miR-206_MIMAT0013864	1182.00	ssc-mir-206	1182.00	1182.00	18.89
ssc-mir-664-3p_ssc-miR-664-3p_MIMAT0013907	1180.00	ssc-mir-664	1180.00	1180.00	18.85
ssc-mir-194b-5p_ssc-miR-194b-5p_MIMAT0020365	1154.00	ssc-mir-194b	1154.00	1154.00	18.44
ssc-mir-574-5p_ssc-miR-574_MIMAT0013951_2	1110.00	ssc-mir-574	1110.00	1110.00	17.73
ssc-mir-32-5p_ssc-miR-32_MIMAT0002149	1092.00	ssc-mir-32	1092.00	1092.00	17.45
ssc-mir-450a-5p_ssc-miR-450a_MIMAT0010188	1028.00	ssc-mir-450a	1028.00	1028.00	16.42
ssc-mir-874-3p_ssc-miR-874_MIMAT0025384	1010.00	ssc-mir-874	1010.00	1010.00	16.14
ssc-mir-424-5p_ssc-miR-424-5p_MIMAT0013920	1001.00	ssc-mir-424	1001.00	1001.00	15.99
ssc-mir-30c-2-3p_ssc-miR-30c-5p_MIMAT0002167_2	993.00	ssc-mir-30c-2	993.00	993.00	15.87
ssc-mir-30c-2-3p_ssc-miR-30c-5p_MIMAT0002167_2	993.00	ssc-mir-30c-2	993.00	993.00	15.87
ssc-mir-30c-2-3p_ssc-miR-30c-3p_MIMAT0022922	993.00	ssc-mir-30c-2	993.00	993.00	15.87
ssc-mir-532-3p_ssc-miR-532-5p_MIMAT0013940_2	985.00	ssc-mir-532	985.00	985.00	15.74
ssc-mir-532-3p_ssc-miR-532-3p_MIMAT0013941	985.00	ssc-mir-532	985.00	985.00	15.74
ssc-mir-184-3p_ssc-miR-184_MIMAT0002127	965.00	ssc-mir-184	965.00	965.00	15.42
ssc-mir-144-3p_ssc-miR-144_MIMAT0025364	933.00	ssc-mir-144	933.00	933.00	14.91
ssc-mir-144-3p_ssc-miR-144_MIMAT0025364_2	933.00	ssc-mir-144	933.00	933.00	14.91
ssc-mir-224-5p_ssc-miR-224_MIMAT0002132	870.00	ssc-mir-224	870.00	870.00	13.90
ssc-mir-542-3p_ssc-miR-542-3p_MIMAT0013925	866.00	ssc-mir-542	866.00	866.00	13.84
ssc-mir-148b-5p_ssc-miR-148b-5p_MIMAT0022955	863.00	ssc-mir-148b	863.00	863.00	13.79
ssc-mir-148b-5p_ssc-miR-148b-5p_MIMAT0022955_2	863.00	ssc-mir-148b	863.00	863.00	13.79
ssc-mir-7-2-5p_ssc-miR-7_MIMAT0002141	851.00	ssc-mir-7-2	851.00	851.00	13.60
ssc-mir-7-2-5p_ssc-miR-7_MIMAT0002141	851.00	ssc-mir-7-1	851.00	851.00	13.60
ssc-mir-7-1-5p_ssc-miR-7_MIMAT0002141	851.00	ssc-mir-7-2	851.00	851.00	13.60
ssc-mir-7-1-5p_ssc-miR-7_MIMAT0002141	851.00	ssc-mir-7-1	851.00	851.00	13.60
ssc-mir-30c-1-3p_ssc-miR-30c-1-3p_MIMAT0022976	849.00	ssc-mir-30c-1	849.00	849.00	13.56
ssc-mir-99b-3p_ssc-miR-99b_MIMAT0006018_2	847.00	ssc-mir-99b	847.00	847.00	13.53
ssc-mir-2320-3p_ssc-miR-2320-5p_MIMAT0020597_2	827.00	ssc-mir-2320	827.00	827.00	13.21
ssc-mir-2320-3p_ssc-miR-2320-3p_MIMAT0020598	827.00	ssc-mir-2320	827.00	827.00	13.21
ssc-mir-210-3p_ssc-miR-210_MIMAT0007761	822.00	ssc-mir-210	822.00	822.00	13.13
ssc-mir-499-5p_ssc-miR-499-5p_MIMAT0013877	811.00	ssc-mir-499	811.00	811.00	12.96
ssc-let-7e-3p_ssc-let-7e_MIMAT0013866_2	808.00	ssc-let-7e	808.00	808.00	12.91
ssc-mir-1306-5p_ssc-miR-1306-5p_MIMAT0013937	785.00	ssc-mir-1306	785.00	785.00	12.54
ssc-mir-142-3p_ssc-miR-142-3p_MIMAT0020362	776.00	ssc-mir-142	776.00	776.00	12.40
ssc-mir-340-2-3p_ssc-miR-340_MIMAT0013891_2	734.00	ssc-mir-340-2	734.00	734.00	11.73
ssc-mir-340-2-3p_ssc-miR-340_MIMAT0013891_2	734.00	ssc-mir-340-2	734.00	734.00	11.73
ssc-mir-340-2-3p_ssc-miR-340_MIMAT0013891_2	734.00	ssc-mir-340-1	734.00	734.00	11.73
ssc-mir-340-2-3p_ssc-miR-340_MIMAT0013891_2	734.00	ssc-mir-340-1	734.00	734.00	11.73
ssc-mir-340-1-3p_ssc-miR-340_MIMAT0013891_2	734.00	ssc-mir-340-2	734.00	734.00	11.73
ssc-mir-340-1-3p_ssc-miR-340_MIMAT0013891_2	734.00	ssc-mir-340-2	734.00	734.00	11.73
ssc-mir-340-1-3p_ssc-miR-340_MIMAT0013891_2	734.00	ssc-mir-340-1	734.00	734.00	11.73
ssc-mir-340-1-3p_ssc-miR-340_MIMAT0013891_2	734.00	ssc-mir-340-1	734.00	734.00	11.73
ssc-mir-345-2-3p_ssc-miR-345-3p_MIMAT0013900	732.00	ssc-mir-345-2	732.00	732.00	11.70
ssc-mir-345-2-3p_ssc-miR-345-3p_MIMAT0013900	732.00	ssc-mir-345-1	732.00	732.00	11.70
ssc-mir-345-1-3p_ssc-miR-345-3p_MIMAT0013900	732.00	ssc-mir-345-2	732.00	732.00	11.70
ssc-mir-345-1-3p_ssc-miR-345-3p_MIMAT0013900	732.00	ssc-mir-345-1	732.00	732.00	11.70
ssc-mir-326-3p_ssc-miR-326_MIMAT0002140	704.00	ssc-mir-326	704.00	704.00	11.25
ssc-let-7i-3p_ssc-let-7i_MIMAT0002153_2	685.00	ssc-let-7i	685.00	685.00	10.94
ssc-mir-124a-2-3p_ssc-miR-124a_MIMAT0002156	674.00	ssc-mir-124a-2	674.00	674.00	10.77
ssc-mir-124a-2-3p_ssc-miR-124a_MIMAT0002156	674.00	ssc-mir-124a-1	674.00	674.00	10.77
ssc-mir-124a-1-3p_ssc-miR-124a_MIMAT0002156	674.00	ssc-mir-124a-2	674.00	674.00	10.77
ssc-mir-124a-1-3p_ssc-miR-124a_MIMAT0002156	674.00	ssc-mir-124a-1	674.00	674.00	10.77
ssc-mir-411-3p_ssc-miR-411_MIMAT0017954	633.00	ssc-mir-411	633.00	633.00	10.11
ssc-mir-29c-5p_ssc-miR-29c_MIMAT0002166_2	626.00	ssc-mir-29c	626.00	626.00	10.00
ssc-mir-143-5p_ssc-miR-143-5p_MIMAT0017374	615.00	ssc-mir-143	615.00	615.00	9.83
ssc-mir-143-5p_ssc-miR-143-5p_MIMAT0017374_2	615.00	ssc-mir-143	615.00	615.00	9.83
ssc-mir-27a-5p_ssc-miR-27a_MIMAT0002148_2	588.00	ssc-mir-27a	588.00	588.00	9.39
ssc-mir-582-3p_ssc-miR-582_MIMAT0025380	580.00	ssc-mir-582	580.00	580.00	9.27
ssc-let-7f-2-3p_ssc-let-7f_MIMAT0002152_2	546.00	ssc-let-7f-2	546.00	546.00	8.72
ssc-mir-95-3p_ssc-miR-95_MIMAT0002142	544.00	ssc-mir-95	544.00	544.00	8.69
ssc-mir-628-3p_ssc-miR-628_MIMAT0013953_2	544.00	ssc-mir-628	544.00	544.00	8.69
ssc-mir-708-3p_ssc-miR-708-5p_MIMAT0013945_2	543.00	ssc-mir-708	543.00	543.00	8.68
ssc-mir-708-3p_ssc-miR-708-3p_MIMAT0017383	543.00	ssc-mir-708	543.00	543.00	8.68
ssc-mir-1285-3p_ssc-miR-1285_MIMAT0013954	541.00	ssc-mir-1285	541.00	541.00	8.64
ssc-mir-15b-3p_ssc-miR-15b_MIMAT0002125_2	522.00	ssc-mir-15b	522.00	522.00	8.34
ssc-mir-183-5p_ssc-miR-183_MIMAT0002145	514.00	ssc-mir-183	514.00	514.00	8.21
ssc-mir-142-3p_ssc-miR-142-5p_MIMAT0013919_2	513.00	ssc-mir-142	513.00	513.00	8.20
ssc-mir-758-3p_ssc-miR-758_MIMAT0015719	507.00	ssc-mir-758	507.00	507.00	8.10
ssc-mir-331-5p_ssc-miR-331-5p_MIMAT0013929	490.00	ssc-mir-331	490.00	490.00	7.83
ssc-mir-331-5p_ssc-miR-331-5p_MIMAT0013929_2	490.00	ssc-mir-331	490.00	490.00	7.83
ssc-mir-191-3p_ssc-miR-191_MIMAT0013876_2	487.00	ssc-mir-191	487.00	487.00	7.78
ssc-mir-324-5p_ssc-miR-324_MIMAT0013957	481.00	ssc-mir-324	481.00	481.00	7.69
ssc-mir-324-5p_ssc-miR-324_MIMAT0013957_2	481.00	ssc-mir-324	481.00	481.00	7.69
ssc-mir-324-5p_ssc-miR-324_MIMAT0013957_2	481.00	ssc-mir-324	481.00	481.00	7.69
ssc-mir-3613-5p_ssc-miR-3613_MIMAT0025387	437.00	ssc-mir-3613	437.00	437.00	6.98
ssc-mir-362-5p_ssc-miR-362_MIMAT0017958	424.00	ssc-mir-362	424.00	424.00	6.77
ssc-mir-7-2-3p_ssc-miR-7_MIMAT0002141_2	420.00	ssc-mir-7-2	420.00	420.00	6.71
ssc-mir-615-3p_ssc-miR-615_MIMAT0020595	414.00	ssc-mir-615	414.00	414.00	6.61
ssc-mir-500-5p_ssc-miR-500_MIMAT0013956_2	410.00	ssc-mir-500	410.00	410.00	6.55
ssc-mir-500-5p_ssc-miR-500_MIMAT0013956_2	410.00	chrX_40741	410.00	410.00	6.55
ssc-mir-429-3p_ssc-miR-429_MIMAT0020591	409.00	ssc-mir-429	409.00	409.00	6.53
ssc-mir-4332-3p_ssc-miR-4332_MIMAT0017962	408.00	ssc-mir-4332	408.00	408.00	6.52
ssc-mir-17-3p_ssc-miR-17-5p_MIMAT0007755_2	408.00	ssc-mir-17	408.00	408.00	6.52
ssc-mir-17-3p_ssc-miR-17-3p_MIMAT0015268	408.00	ssc-mir-17	408.00	408.00	6.52
ssc-mir-129b-5p_ssc-miR-129b_MIMAT0020586	379.00	ssc-mir-129b	379.00	379.00	6.06
ssc-mir-129b-5p_ssc-miR-129b_MIMAT0020586	379.00	ssc-mir-129a	379.00	379.00	6.06
ssc-mir-129a-5p_ssc-miR-129b_MIMAT0020586	379.00	ssc-mir-129b	379.00	379.00	6.06
ssc-mir-129a-5p_ssc-miR-129b_MIMAT0020586	379.00	ssc-mir-129a	379.00	379.00	6.06
ssc-mir-125a-3p_ssc-miR-125a_MIMAT0013897_2	370.00	ssc-mir-125a	370.00	370.00	5.91
ssc-mir-26a-3p_ssc-miR-26a_MIMAT0002135_2	369.00	ssc-mir-26a	369.00	369.00	5.90
ssc-mir-1296-5p_ssc-miR-1296-5p_MIMAT0022964	368.00	ssc-mir-1296	368.00	368.00	5.88
ssc-mir-190a-5p_ssc-miR-190a_MIMAT0025367	364.00	ssc-mir-190a	364.00	364.00	5.82
ssc-mir-31-5p_ssc-miR-31_MIMAT0025360	358.00	ssc-mir-31	358.00	358.00	5.72
ssc-mir-205-5p_ssc-miR-205_MIMAT0002146	356.00	ssc-mir-205	356.00	356.00	5.69
ssc-mir-10a-3p_ssc-miR-10a-5p_MIMAT0013884_2	351.00	ssc-mir-10a	351.00	351.00	5.61
ssc-mir-10a-3p_ssc-miR-10a-3p_MIMAT0022954	351.00	ssc-mir-10a	351.00	351.00	5.61
ssc-mir-18a-5p_ssc-miR-18a_MIMAT0002161	349.00	ssc-mir-18a	349.00	349.00	5.58
ssc-mir-136-5p_ssc-miR-136_MIMAT0002158	349.00	ssc-mir-136	349.00	349.00	5.58
ssc-mir-136-5p_ssc-miR-136_MIMAT0002158_2	349.00	ssc-mir-136	349.00	349.00	5.58
ssc-mir-7139-5p_ssc-miR-7139-5p_MIMAT0028153	347.00	ssc-mir-7139	347.00	347.00	5.54
ssc-mir-885-5p_ssc-miR-885-5p_MIMAT0013902	341.00	ssc-mir-885	341.00	341.00	5.45
ssc-mir-452-3p_ssc-miR-452_MIMAT0025374_2	336.00	ssc-mir-452	336.00	336.00	5.37
ssc-mir-424-3p_ssc-miR-424-3p_MIMAT0013921	327.00	ssc-mir-424	327.00	327.00	5.22
ssc-mir-432-5p_ssc-miR-432-5p_MIMAT0013946	311.00	ssc-mir-432	311.00	311.00	4.97
ssc-mir-133a-2-5p_ssc-miR-133a-5p_MIMAT0015299	305.00	ssc-mir-133a-2	305.00	305.00	4.87
ssc-mir-133a-2-5p_ssc-miR-133a-5p_MIMAT0015299_2	305.00	ssc-mir-133a-2	305.00	305.00	4.87
ssc-mir-133a-2-5p_ssc-miR-133a-5p_MIMAT0015299_2	305.00	ssc-mir-133a-2	305.00	305.00	4.87
ssc-mir-133a-1-5p_ssc-miR-133a-5p_MIMAT0015299	305.00	ssc-mir-133a-2	305.00	305.00	4.87
ssc-mir-133a-1-5p_ssc-miR-133a-5p_MIMAT0015299_2	305.00	ssc-mir-133a-2	305.00	305.00	4.87
ssc-mir-133a-1-5p_ssc-miR-133a-5p_MIMAT0015299_2	305.00	ssc-mir-133a-2	305.00	305.00	4.87
ssc-mir-365-2-5p_ssc-miR-365-5p_MIMAT0017376	304.00	ssc-mir-365-2	304.00	304.00	4.86
ssc-mir-365-2-5p_ssc-miR-365-5p_MIMAT0017376_2	304.00	ssc-mir-365-2	304.00	304.00	4.86
ssc-mir-133a-2-5p_ssc-miR-133a-5p_MIMAT0015299	301.00	ssc-mir-133a-1	301.00	301.00	4.81
ssc-mir-133a-2-5p_ssc-miR-133a-5p_MIMAT0015299_2	301.00	ssc-mir-133a-1	301.00	301.00	4.81
ssc-mir-133a-2-5p_ssc-miR-133a-5p_MIMAT0015299_2	301.00	ssc-mir-133a-1	301.00	301.00	4.81
ssc-mir-133a-1-5p_ssc-miR-133a-5p_MIMAT0015299	301.00	ssc-mir-133a-1	301.00	301.00	4.81
ssc-mir-133a-1-5p_ssc-miR-133a-5p_MIMAT0015299_2	301.00	ssc-mir-133a-1	301.00	301.00	4.81
ssc-mir-133a-1-5p_ssc-miR-133a-5p_MIMAT0015299_2	301.00	ssc-mir-133a-1	301.00	301.00	4.81
ssc-mir-335-5p_ssc-miR-335_MIMAT0013955	293.00	ssc-mir-335	293.00	293.00	4.68
ssc-mir-335-5p_ssc-miR-335_MIMAT0013955_2	293.00	ssc-mir-335	293.00	293.00	4.68
ssc-mir-299-5p_ssc-miR-299_MIMAT0015712	289.00	ssc-mir-299	289.00	289.00	4.62
ssc-mir-542-5p_ssc-miR-542-5p_MIMAT0013924	286.00	ssc-mir-542	286.00	286.00	4.57
ssc-mir-542-5p_ssc-miR-542-5p_MIMAT0013924_2	286.00	ssc-mir-542	286.00	286.00	4.57
ssc-mir-582-5p_ssc-miR-582_MIMAT0025380_2	263.00	ssc-mir-582	263.00	263.00	4.20
ssc-mir-545-5p_ssc-miR-545-5p_MIMAT0020593	255.00	ssc-mir-545	255.00	255.00	4.07
ssc-mir-34c-2-5p_ssc-miR-34c_MIMAT0013916	242.00	ssc-mir-34c-2	242.00	242.00	3.87
ssc-mir-34c-2-5p_ssc-miR-34c_MIMAT0013916	242.00	ssc-mir-34c-1	242.00	242.00	3.87
ssc-mir-34c-1-5p_ssc-miR-34c_MIMAT0013916	242.00	ssc-mir-34c-2	242.00	242.00	3.87
ssc-mir-34c-1-5p_ssc-miR-34c_MIMAT0013916	242.00	ssc-mir-34c-1	242.00	242.00	3.87
ssc-mir-874-5p_ssc-miR-874_MIMAT0025384_2	237.00	ssc-mir-874	237.00	237.00	3.79
ssc-mir-490-2-3p_ssc-miR-490_MIMAT0025376	226.00	ssc-mir-490-2	226.00	226.00	3.61
ssc-mir-490-2-3p_ssc-miR-490_MIMAT0025376	226.00	ssc-mir-490-1	226.00	226.00	3.61
ssc-mir-490-2-3p_ssc-miR-490-3p_MIMAT0022960	226.00	ssc-mir-490-2	226.00	226.00	3.61
ssc-mir-490-2-3p_ssc-miR-490-3p_MIMAT0022960	226.00	ssc-mir-490-1	226.00	226.00	3.61
ssc-mir-490-1-3p_ssc-miR-490_MIMAT0025376	226.00	ssc-mir-490-2	226.00	226.00	3.61
ssc-mir-490-1-3p_ssc-miR-490_MIMAT0025376	226.00	ssc-mir-490-1	226.00	226.00	3.61
ssc-mir-490-1-3p_ssc-miR-490-3p_MIMAT0022960	226.00	ssc-mir-490-2	226.00	226.00	3.61
ssc-mir-490-1-3p_ssc-miR-490-3p_MIMAT0022960	226.00	ssc-mir-490-1	226.00	226.00	3.61
ssc-mir-32-3p_ssc-miR-32_MIMAT0002149_2	220.00	ssc-mir-32	220.00	220.00	3.52
ssc-mir-769-3p_ssc-miR-769-5p_MIMAT0020363_2	212.00	ssc-mir-769	212.00	212.00	3.39
ssc-mir-769-3p_ssc-miR-769-5p_MIMAT0020363_2	212.00	ssc-mir-769	212.00	212.00	3.39
ssc-mir-769-3p_ssc-miR-769-3p_MIMAT0013958	212.00	ssc-mir-769	212.00	212.00	3.39
ssc-mir-215-3p_ssc-miR-215_MIMAT0010192_2	210.00	ssc-mir-215	210.00	210.00	3.36
ssc-mir-215-3p_ssc-miR-215_MIMAT0010192_2	210.00	ssc-mir-215	210.00	210.00	3.36
ssc-mir-221-5p_ssc-miR-221-5p_MIMAT0022949_2	202.00	ssc-mir-221	202.00	202.00	3.23
ssc-mir-221-5p_ssc-miR-221-5p_MIMAT0022949	202.00	ssc-mir-221	202.00	202.00	3.23
ssc-let-7c-3p_ssc-let-7c_MIMAT0002151_2	198.00	ssc-let-7c	198.00	198.00	3.16
ssc-mir-208b-3p_ssc-miR-208b_MIMAT0013912	196.00	ssc-mir-208b	196.00	196.00	3.13
ssc-mir-504-5p_ssc-miR-504_MIMAT0013931	193.00	ssc-mir-504	193.00	193.00	3.08
ssc-mir-195-3p_ssc-miR-195_MIMAT0013928_2	192.00	ssc-mir-195	192.00	192.00	3.07
ssc-mir-323-3p_ssc-miR-323_MIMAT0002139	191.00	ssc-mir-323	191.00	191.00	3.05
ssc-mir-128-1-5p_ssc-miR-128_MIMAT0002157_2	191.00	ssc-mir-128-1	191.00	191.00	3.05
ssc-mir-100-3p_ssc-miR-100_MIMAT0013911_2	188.00	ssc-mir-100	188.00	188.00	3.00
ssc-mir-212-5p_ssc-miR-212_MIMAT0025370_2	187.00	ssc-mir-212	187.00	187.00	2.99
ssc-mir-212-5p_ssc-miR-212_MIMAT0025370	187.00	ssc-mir-212	187.00	187.00	2.99
ssc-mir-19a-3p_ssc-miR-19a_MIMAT0002128	187.00	ssc-mir-19a	187.00	187.00	2.99
ssc-mir-338-5p_ssc-miR-338_MIMAT0015713_2	185.00	ssc-mir-338	185.00	185.00	2.96
ssc-mir-1839-5p_ssc-miR-1839-5p_MIMAT0013952	185.00	ssc-mir-1839	185.00	185.00	2.96
ssc-mir-101-2-5p_ssc-miR-101_MIMAT0010185_2	185.00	ssc-mir-101-2	185.00	185.00	2.96
ssc-mir-345-2-5p_ssc-miR-345-5p_MIMAT0013899_2	182.00	ssc-mir-345-2	182.00	182.00	2.91
ssc-mir-345-2-5p_ssc-miR-345-5p_MIMAT0013899_2	182.00	ssc-mir-345-1	182.00	182.00	2.91
ssc-mir-345-2-5p_ssc-miR-345-5p_MIMAT0013899	182.00	ssc-mir-345-2	182.00	182.00	2.91
ssc-mir-345-2-5p_ssc-miR-345-5p_MIMAT0013899	182.00	ssc-mir-345-1	182.00	182.00	2.91
ssc-mir-345-1-5p_ssc-miR-345-5p_MIMAT0013899_2	182.00	ssc-mir-345-2	182.00	182.00	2.91
ssc-mir-345-1-5p_ssc-miR-345-5p_MIMAT0013899_2	182.00	ssc-mir-345-1	182.00	182.00	2.91
ssc-mir-345-1-5p_ssc-miR-345-5p_MIMAT0013899	182.00	ssc-mir-345-2	182.00	182.00	2.91
ssc-mir-345-1-5p_ssc-miR-345-5p_MIMAT0013899	182.00	ssc-mir-345-1	182.00	182.00	2.91
ssc-mir-122-3p_ssc-miR-122_MIMAT0002119_2	182.00	ssc-mir-122	182.00	182.00	2.91
ssc-mir-491-5p_ssc-miR-491_MIMAT0020592	179.00	ssc-mir-491	179.00	179.00	2.86
ssc-mir-138-5p_ssc-miR-138_MIMAT0025363	179.00	ssc-mir-138	179.00	179.00	2.86
ssc-mir-9-3-3p_ssc-miR-9_MIMAT0025358_2	175.00	ssc-mir-9-2	175.00	175.00	2.80
ssc-mir-9-3-3p_ssc-miR-9_MIMAT0025358_2	175.00	ssc-mir-9-2	175.00	175.00	2.80
ssc-mir-9-3-3p_ssc-miR-9_MIMAT0025358_2	175.00	ssc-mir-9-2	175.00	175.00	2.80
ssc-mir-9-3-3p_ssc-miR-9_MIMAT0025358_2	175.00	ssc-mir-9-1	175.00	175.00	2.80
ssc-mir-9-3-3p_ssc-miR-9_MIMAT0025358_2	175.00	ssc-mir-9-1	175.00	175.00	2.80
ssc-mir-9-3-3p_ssc-miR-9_MIMAT0025358_2	175.00	ssc-mir-9-1	175.00	175.00	2.80
ssc-mir-9-2-3p_ssc-miR-9_MIMAT0025358_2	175.00	ssc-mir-9-2	175.00	175.00	2.80
ssc-mir-9-2-3p_ssc-miR-9_MIMAT0025358_2	175.00	ssc-mir-9-2	175.00	175.00	2.80
ssc-mir-9-2-3p_ssc-miR-9_MIMAT0025358_2	175.00	ssc-mir-9-2	175.00	175.00	2.80
ssc-mir-9-2-3p_ssc-miR-9_MIMAT0025358_2	175.00	ssc-mir-9-1	175.00	175.00	2.80
ssc-mir-9-2-3p_ssc-miR-9_MIMAT0025358_2	175.00	ssc-mir-9-1	175.00	175.00	2.80
ssc-mir-9-2-3p_ssc-miR-9_MIMAT0025358_2	175.00	ssc-mir-9-1	175.00	175.00	2.80
ssc-mir-9-1-3p_ssc-miR-9_MIMAT0025358_2	175.00	ssc-mir-9-2	175.00	175.00	2.80
ssc-mir-9-1-3p_ssc-miR-9_MIMAT0025358_2	175.00	ssc-mir-9-2	175.00	175.00	2.80
ssc-mir-9-1-3p_ssc-miR-9_MIMAT0025358_2	175.00	ssc-mir-9-2	175.00	175.00	2.80
ssc-mir-9-1-3p_ssc-miR-9_MIMAT0025358_2	175.00	ssc-mir-9-1	175.00	175.00	2.80
ssc-mir-9-1-3p_ssc-miR-9_MIMAT0025358_2	175.00	ssc-mir-9-1	175.00	175.00	2.80
ssc-mir-9-1-3p_ssc-miR-9_MIMAT0025358_2	175.00	ssc-mir-9-1	175.00	175.00	2.80
ssc-mir-9-3-3p_ssc-miR-9_MIMAT0025358_2	174.00	ssc-mir-9-3	174.00	174.00	2.78
ssc-mir-9-3-3p_ssc-miR-9_MIMAT0025358_2	174.00	ssc-mir-9-3	174.00	174.00	2.78
ssc-mir-9-3-3p_ssc-miR-9_MIMAT0025358_2	174.00	ssc-mir-9-3	174.00	174.00	2.78
ssc-mir-9-2-3p_ssc-miR-9_MIMAT0025358_2	174.00	ssc-mir-9-3	174.00	174.00	2.78
ssc-mir-9-2-3p_ssc-miR-9_MIMAT0025358_2	174.00	ssc-mir-9-3	174.00	174.00	2.78
ssc-mir-9-2-3p_ssc-miR-9_MIMAT0025358_2	174.00	ssc-mir-9-3	174.00	174.00	2.78
ssc-mir-9-1-3p_ssc-miR-9_MIMAT0025358_2	174.00	ssc-mir-9-3	174.00	174.00	2.78
ssc-mir-9-1-3p_ssc-miR-9_MIMAT0025358_2	174.00	ssc-mir-9-3	174.00	174.00	2.78
ssc-mir-9-1-3p_ssc-miR-9_MIMAT0025358_2	174.00	ssc-mir-9-3	174.00	174.00	2.78
ssc-mir-185-3p_ssc-miR-185_MIMAT0007759_2	169.00	ssc-mir-185	169.00	169.00	2.70
ssc-mir-382-5p_ssc-miR-382_MIMAT0017956	166.00	ssc-mir-382	166.00	166.00	2.65
ssc-mir-369-3p_ssc-miR-369_MIMAT0015714	160.00	ssc-mir-369	160.00	160.00	2.56
ssc-mir-369-3p_ssc-miR-369_MIMAT0015714	160.00	ssc-mir-369	160.00	160.00	2.56
ssc-mir-370-3p_ssc-miR-370_MIMAT0025373	159.00	ssc-mir-370	159.00	159.00	2.54
ssc-mir-139-3p_ssc-miR-139-5p_MIMAT0002159_2	156.00	ssc-mir-139	156.00	156.00	2.49
ssc-mir-139-3p_ssc-miR-139-3p_MIMAT0022921	156.00	ssc-mir-139	156.00	156.00	2.49
ssc-mir-296-5p_ssc-miR-296-5p_MIMAT0017952_2	152.00	ssc-mir-296	152.00	152.00	2.43
ssc-mir-296-5p_ssc-miR-296-5p_MIMAT0017952	152.00	ssc-mir-296	152.00	152.00	2.43
ssc-mir-1306-3p_ssc-miR-1306-3p_MIMAT0013938	151.00	ssc-mir-1306	151.00	151.00	2.41
ssc-mir-129a-3p_ssc-miR-129b_MIMAT0020586_2	146.00	ssc-mir-129a	146.00	146.00	2.33
ssc-mir-129a-3p_ssc-miR-129a_MIMAT0013959	146.00	ssc-mir-129a	146.00	146.00	2.33
ssc-mir-652-5p_ssc-miR-652_MIMAT0017964_2	142.00	ssc-mir-652	142.00	142.00	2.27
ssc-mir-652-5p_ssc-miR-652_MIMAT0017964	142.00	ssc-mir-652	142.00	142.00	2.27
ssc-mir-24-2-5p_ssc-miR-24-2-5p_MIMAT0026468_2	142.00	ssc-mir-24-2	142.00	142.00	2.27
ssc-mir-24-2-5p_ssc-miR-24-2-5p_MIMAT0026468	142.00	ssc-mir-24-2	142.00	142.00	2.27
ssc-mir-20b-2-5p_ssc-miR-20b_MIMAT0025359	137.00	ssc-mir-20b-2	137.00	137.00	2.19
ssc-mir-20b-2-5p_ssc-miR-20b_MIMAT0025359	137.00	ssc-mir-20b-1	137.00	137.00	2.19
ssc-mir-20b-1-5p_ssc-miR-20b_MIMAT0025359	137.00	ssc-mir-20b-2	137.00	137.00	2.19
ssc-mir-20b-1-5p_ssc-miR-20b_MIMAT0025359	137.00	ssc-mir-20b-1	137.00	137.00	2.19
ssc-mir-374b-3p_ssc-miR-374b-5p_MIMAT0013915_2	136.00	ssc-mir-374b	136.00	136.00	2.17
ssc-mir-374b-3p_ssc-miR-374b-3p_MIMAT0017378	136.00	ssc-mir-374b	136.00	136.00	2.17
ssc-mir-196a-1-3p_ssc-miR-196a_MIMAT0002163_2	135.00	ssc-mir-196a-1	135.00	135.00	2.16
ssc-mir-30b-3p_ssc-miR-30b-5p_MIMAT0007756_2	134.00	ssc-mir-30b	134.00	134.00	2.14
ssc-mir-30b-3p_ssc-miR-30b-5p_MIMAT0007756_2	134.00	ssc-mir-30b	134.00	134.00	2.14
ssc-mir-30b-3p_ssc-miR-30b-3p_MIMAT0015269	134.00	ssc-mir-30b	134.00	134.00	2.14
ssc-mir-2483-3p_ssc-miR-2483_MIMAT0025390_2	126.00	ssc-mir-2483	126.00	126.00	2.01
ssc-mir-2483-3p_ssc-miR-2483_MIMAT0025390	126.00	ssc-mir-2483	126.00	126.00	2.01
ssc-mir-18a-3p_ssc-miR-18a_MIMAT0002161_2	122.00	ssc-mir-18a	122.00	122.00	1.95
ssc-mir-16-1-3p_ssc-miR-16_MIMAT0007754_2	120.00	ssc-mir-16-1	120.00	120.00	1.92
ssc-mir-127-5p_ssc-miR-127_MIMAT0013932_2	114.00	ssc-mir-127	114.00	114.00	1.82
ssc-mir-127-5p_ssc-miR-127_MIMAT0013932_2	114.00	ssc-mir-127	114.00	114.00	1.82
ssc-mir-339-1-3p_ssc-miR-4334-3p_MIMAT0020366_2	111.00	ssc-mir-339-1	111.00	111.00	1.77
ssc-mir-339-1-3p_ssc-miR-339-3p_MIMAT0017381	111.00	ssc-mir-339-1	111.00	111.00	1.77
ssc-mir-505-5p_ssc-miR-505_MIMAT0013961_2	102.00	ssc-mir-505	102.00	102.00	1.63
ssc-mir-23b-5p_ssc-miR-23b_MIMAT0013893_2	102.00	ssc-mir-23b	102.00	102.00	1.63
ssc-mir-29b-2-5p_ssc-miR-29b_MIMAT0002137_2	101.00	ssc-mir-29b-2	101.00	101.00	1.61
ssc-mir-132-5p_ssc-miR-132_MIMAT0025361_2	101.00	ssc-mir-132	101.00	101.00	1.61
ssc-mir-7136-5p_ssc-miR-7136-5p_MIMAT0028147	98.00	ssc-mir-7136	98.00	98.00	1.57
ssc-mir-671-5p_ssc-miR-671-5p_MIMAT0025381	95.00	ssc-mir-671	95.00	95.00	1.52
ssc-mir-671-5p_ssc-miR-671-5p_MIMAT0025381_2	95.00	ssc-mir-671	95.00	95.00	1.52
ssc-mir-210-5p_ssc-miR-210_MIMAT0007761_2	84.00	ssc-mir-210	84.00	84.00	1.34
ssc-mir-362-3p_ssc-miR-362_MIMAT0017958_2	82.00	ssc-mir-362	82.00	82.00	1.31
ssc-mir-489-3p_ssc-miR-489_MIMAT0025375	78.00	ssc-mir-489	78.00	78.00	1.25
ssc-mir-545-3p_ssc-miR-545-5p_MIMAT0020593_2	76.00	ssc-mir-545	76.00	76.00	1.21
ssc-mir-545-3p_ssc-miR-545-3p_MIMAT0020594	76.00	ssc-mir-545	76.00	76.00	1.21
ssc-mir-29a-5p_ssc-miR-29a_MIMAT0013870_2	70.00	ssc-mir-29a	70.00	70.00	1.12
ssc-mir-106a-5p_ssc-miR-106a_MIMAT0002118	64.00	ssc-mir-106a	64.00	64.00	1.02
ssc-mir-493-5p_ssc-miR-493-5p_MIMAT0025377	62.00	ssc-mir-493	62.00	62.00	0.99
ssc-mir-23a-5p_ssc-miR-23a_MIMAT0002133_2	62.00	ssc-mir-23a	62.00	62.00	0.99
ssc-mir-196a-2-3p_ssc-miR-196a_MIMAT0002163_2	62.00	ssc-mir-196a-2	62.00	62.00	0.99
ssc-mir-935-3p_ssc-miR-935_MIMAT0013947	61.00	ssc-mir-935	61.00	61.00	0.97
ssc-mir-486-2-3p_ssc-miR-486_MIMAT0013886_2	59.00	ssc-mir-486-2	59.00	59.00	0.94
ssc-mir-486-2-3p_ssc-miR-486_MIMAT0013886_2	59.00	ssc-mir-486-2	59.00	59.00	0.94
ssc-mir-503-5p_ssc-miR-503_MIMAT0010189	58.00	ssc-mir-503	58.00	58.00	0.93
ssc-mir-491-3p_ssc-miR-491_MIMAT0020592_2	57.00	ssc-mir-491	57.00	57.00	0.91
ssc-mir-7137-5p_ssc-miR-7137-5p_MIMAT0028149	53.00	ssc-mir-7137	53.00	53.00	0.85
ssc-mir-219-3p_ssc-miR-219_MIMAT0020590	53.00	ssc-mir-219	53.00	53.00	0.85
ssc-mir-7135-3p_ssc-miR-7135-3p_MIMAT0028146	52.00	ssc-mir-7135	52.00	52.00	0.83
ssc-mir-34c-2-3p_ssc-miR-34c_MIMAT0013916_2	47.00	ssc-mir-34c-2	47.00	47.00	0.75
ssc-mir-34c-2-3p_ssc-miR-34c_MIMAT0013916_2	47.00	ssc-mir-34c-1	47.00	47.00	0.75
ssc-mir-34c-1-3p_ssc-miR-34c_MIMAT0013916_2	47.00	ssc-mir-34c-2	47.00	47.00	0.75
ssc-mir-34c-1-3p_ssc-miR-34c_MIMAT0013916_2	47.00	ssc-mir-34c-1	47.00	47.00	0.75
ssc-mir-376a-3p_ssc-miR-376a-5p_MIMAT0015715_2	46.00	ssc-mir-376a	46.00	46.00	0.73
ssc-mir-376a-3p_ssc-miR-376a-3p_MIMAT0015716	46.00	ssc-mir-376a	46.00	46.00	0.73
ssc-mir-217-2-5p_ssc-miR-217_MIMAT0002131	46.00	ssc-mir-217-2	46.00	46.00	0.73
ssc-mir-217-2-5p_ssc-miR-217_MIMAT0002131	46.00	ssc-mir-217-1	46.00	46.00	0.73
ssc-mir-217-1-5p_ssc-miR-217_MIMAT0002131	46.00	ssc-mir-217-2	46.00	46.00	0.73
ssc-mir-217-1-5p_ssc-miR-217_MIMAT0002131	46.00	ssc-mir-217-1	46.00	46.00	0.73
ssc-mir-92a-1-5p_ssc-miR-92a_MIMAT0013908_2	45.00	ssc-mir-92a-1	45.00	45.00	0.72
ssc-mir-153-3p_ssc-miR-153_MIMAT0002160	45.00	ssc-mir-153	45.00	45.00	0.72
ssc-mir-493-3p_ssc-miR-493-5p_MIMAT0025377_2	42.00	ssc-mir-493	42.00	42.00	0.67
ssc-mir-493-3p_ssc-miR-493-3p_MIMAT0025378	42.00	ssc-mir-493	42.00	42.00	0.67
ssc-mir-4331-3p_ssc-miR-4331_MIMAT0017955	42.00	ssc-mir-4331	42.00	42.00	0.67
ssc-mir-202-5p_ssc-miR-202-5p_MIMAT0013948	41.00	ssc-mir-202	41.00	41.00	0.66
ssc-mir-216-2-5p_ssc-miR-216_MIMAT0002130	40.00	ssc-mir-216-2	40.00	40.00	0.64
ssc-mir-216-2-5p_ssc-miR-216_MIMAT0002130	40.00	ssc-mir-216-1	40.00	40.00	0.64
ssc-mir-216-2-5p_ssc-miR-216_MIMAT0002130_2	40.00	ssc-mir-216-2	40.00	40.00	0.64
ssc-mir-216-2-5p_ssc-miR-216_MIMAT0002130_2	40.00	ssc-mir-216-1	40.00	40.00	0.64
ssc-mir-216-1-5p_ssc-miR-216_MIMAT0002130	40.00	ssc-mir-216-2	40.00	40.00	0.64
ssc-mir-216-1-5p_ssc-miR-216_MIMAT0002130	40.00	ssc-mir-216-1	40.00	40.00	0.64
ssc-mir-216-1-5p_ssc-miR-216_MIMAT0002130_2	40.00	ssc-mir-216-2	40.00	40.00	0.64
ssc-mir-216-1-5p_ssc-miR-216_MIMAT0002130_2	40.00	ssc-mir-216-1	40.00	40.00	0.64
ssc-mir-186-3p_ssc-miR-186_MIMAT0002162_2	38.00	ssc-mir-186	38.00	38.00	0.61
ssc-mir-7144-5p_ssc-miR-7144-5p_MIMAT0028163	37.00	ssc-mir-7144	37.00	37.00	0.59
ssc-mir-129b-3p_ssc-miR-129b_MIMAT0020586_2	37.00	ssc-mir-129b	37.00	37.00	0.59
ssc-mir-1343-5p_ssc-miR-1343_MIMAT0020596_2	36.00	ssc-mir-1343	36.00	36.00	0.58
ssc-mir-2411-5p_ssc-miR-2411_MIMAT0025389	34.00	ssc-mir-2411	34.00	34.00	0.54
ssc-mir-196b-2-3p_ssc-miR-196b-5p_MIMAT0013923_2	29.00	ssc-mir-196b-2	29.00	29.00	0.46
ssc-mir-196b-2-3p_ssc-miR-196b-5p_MIMAT0013923_2	29.00	ssc-mir-196b-2	29.00	29.00	0.46
ssc-mir-196b-2-3p_ssc-miR-196b-5p_MIMAT0013923_2	29.00	ssc-mir-196b-1	29.00	29.00	0.46
ssc-mir-196b-2-3p_ssc-miR-196b-5p_MIMAT0013923_2	29.00	ssc-mir-196b-1	29.00	29.00	0.46
ssc-mir-196b-2-3p_ssc-miR-196b-3p_MIMAT0017379	29.00	ssc-mir-196b-2	29.00	29.00	0.46
ssc-mir-196b-2-3p_ssc-miR-196b-3p_MIMAT0017379	29.00	ssc-mir-196b-1	29.00	29.00	0.46
ssc-mir-196b-1-3p_ssc-miR-196b-5p_MIMAT0013923_2	29.00	ssc-mir-196b-2	29.00	29.00	0.46
ssc-mir-196b-1-3p_ssc-miR-196b-5p_MIMAT0013923_2	29.00	ssc-mir-196b-2	29.00	29.00	0.46
ssc-mir-196b-1-3p_ssc-miR-196b-5p_MIMAT0013923_2	29.00	ssc-mir-196b-1	29.00	29.00	0.46
ssc-mir-196b-1-3p_ssc-miR-196b-5p_MIMAT0013923_2	29.00	ssc-mir-196b-1	29.00	29.00	0.46
ssc-mir-196b-1-3p_ssc-miR-196b-3p_MIMAT0017379	29.00	ssc-mir-196b-2	29.00	29.00	0.46
ssc-mir-196b-1-3p_ssc-miR-196b-3p_MIMAT0017379	29.00	ssc-mir-196b-1	29.00	29.00	0.46
ssc-let-7a-1-3p_ssc-let-7a_MIMAT0013865_2	29.00	ssc-let-7a-1	29.00	29.00	0.46
ssc-mir-1271-3p_ssc-miR-1271_MIMAT0017967	28.00	ssc-mir-1271	28.00	28.00	0.45
ssc-mir-1271-3p_ssc-miR-1271_MIMAT0017967_2	28.00	ssc-mir-1271	28.00	28.00	0.45
ssc-mir-190b-5p_ssc-miR-190b_MIMAT0020588	27.00	ssc-mir-190b	27.00	27.00	0.43
ssc-mir-190a-3p_ssc-miR-190a_MIMAT0025367_2	25.00	ssc-mir-190a	25.00	25.00	0.40
ssc-mir-222-5p_ssc-miR-222_MIMAT0013942_2	23.00	ssc-mir-222	23.00	23.00	0.37
ssc-mir-20a-3p_ssc-miR-20a_MIMAT0002129_2	23.00	ssc-mir-20a	23.00	23.00	0.37
ssc-mir-18b-5p_ssc-miR-18b_MIMAT0020585	23.00	ssc-mir-18b	23.00	23.00	0.37
ssc-mir-135-2-5p_ssc-miR-135_MIMAT0002121	22.00	ssc-mir-135-2	22.00	22.00	0.35
ssc-mir-135-2-5p_ssc-miR-135_MIMAT0002121	22.00	ssc-mir-135-1	22.00	22.00	0.35
ssc-mir-135-1-5p_ssc-miR-135_MIMAT0002121	22.00	ssc-mir-135-2	22.00	22.00	0.35
ssc-mir-135-1-5p_ssc-miR-135_MIMAT0002121	22.00	ssc-mir-135-1	22.00	22.00	0.35
ssc-mir-181b-1-3p_ssc-miR-181b_MIMAT0002126_2	21.00	ssc-mir-181b-1	21.00	21.00	0.34
ssc-mir-7139-3p_ssc-miR-7139-3p_MIMAT0028154	20.00	ssc-mir-7139	20.00	20.00	0.32
ssc-mir-2366-2-3p_ssc-miR-2366_MIMAT0025388	20.00	ssc-mir-2366-2	20.00	20.00	0.32
ssc-mir-2366-2-3p_ssc-miR-2366_MIMAT0025388	20.00	ssc-mir-2366-1	20.00	20.00	0.32
ssc-mir-2366-1-3p_ssc-miR-2366_MIMAT0025388	20.00	ssc-mir-2366-2	20.00	20.00	0.32
ssc-mir-2366-1-3p_ssc-miR-2366_MIMAT0025388	20.00	ssc-mir-2366-1	20.00	20.00	0.32
ssc-mir-7137-3p_ssc-miR-7137-3p_MIMAT0028150	19.00	ssc-mir-7137	19.00	19.00	0.30
ssc-mir-376a-5p_ssc-miR-376a-5p_MIMAT0015715	19.00	ssc-mir-376a	19.00	19.00	0.30
ssc-mir-615-5p_ssc-miR-615_MIMAT0020595_2	18.00	ssc-mir-615	18.00	18.00	0.29
ssc-mir-615-5p_ssc-miR-615_MIMAT0020595_2	18.00	ssc-mir-615	18.00	18.00	0.29
ssc-mir-551a-3p_ssc-miR-551a_MIMAT0025379	18.00	ssc-mir-551a	18.00	18.00	0.29
ssc-mir-497-3p_ssc-miR-497_MIMAT0013926_2	18.00	ssc-mir-497	18.00	18.00	0.29
ssc-mir-187-3p_ssc-miR-187_MIMAT0020587	18.00	ssc-mir-187	18.00	18.00	0.29
ssc-mir-885-3p_ssc-miR-885-5p_MIMAT0013902_2	17.00	ssc-mir-885	17.00	17.00	0.27
ssc-mir-885-3p_ssc-miR-885-3p_MIMAT0013903	17.00	ssc-mir-885	17.00	17.00	0.27
ssc-mir-204-3p_ssc-miR-204_MIMAT0002164_2	17.00	ssc-mir-204	17.00	17.00	0.27
ssc-mir-29b-1-5p_ssc-miR-29b_MIMAT0002137_2	16.00	ssc-mir-29b-1	16.00	16.00	0.26
ssc-mir-219-5p_ssc-miR-219_MIMAT0020590_2	16.00	ssc-mir-219	16.00	16.00	0.26
ssc-mir-137-3p_ssc-miR-137_MIMAT0025362	16.00	ssc-mir-137	16.00	16.00	0.26
ssc-mir-194a-3p_ssc-miR-194a_MIMAT0025368_2	15.00	ssc-mir-194a	15.00	15.00	0.24
ssc-mir-150-2-3p_ssc-miR-150_MIMAT0025365_2	14.00	ssc-mir-150-2	14.00	14.00	0.22
ssc-mir-150-2-3p_ssc-miR-150_MIMAT0025365_2	14.00	ssc-mir-150-1	14.00	14.00	0.22
ssc-mir-150-1-3p_ssc-miR-150_MIMAT0025365_2	14.00	ssc-mir-150-2	14.00	14.00	0.22
ssc-mir-150-1-3p_ssc-miR-150_MIMAT0025365_2	14.00	ssc-mir-150-1	14.00	14.00	0.22
ssc-mir-130a-5p_ssc-miR-130a_MIMAT0007758_2	14.00	ssc-mir-130a	14.00	14.00	0.22
ssc-mir-676-2-5p_ssc-miR-676-5p_MIMAT0017382_2	13.00	ssc-mir-676-2	13.00	13.00	0.21
ssc-mir-676-2-5p_ssc-miR-676-5p_MIMAT0017382_2	13.00	ssc-mir-676-1	13.00	13.00	0.21
ssc-mir-676-2-5p_ssc-miR-676-5p_MIMAT0017382	13.00	ssc-mir-676-2	13.00	13.00	0.21
ssc-mir-676-2-5p_ssc-miR-676-5p_MIMAT0017382	13.00	ssc-mir-676-1	13.00	13.00	0.21
ssc-mir-676-1-5p_ssc-miR-676-5p_MIMAT0017382_2	13.00	ssc-mir-676-2	13.00	13.00	0.21
ssc-mir-676-1-5p_ssc-miR-676-5p_MIMAT0017382_2	13.00	ssc-mir-676-1	13.00	13.00	0.21
ssc-mir-676-1-5p_ssc-miR-676-5p_MIMAT0017382	13.00	ssc-mir-676-2	13.00	13.00	0.21
ssc-mir-676-1-5p_ssc-miR-676-5p_MIMAT0017382	13.00	ssc-mir-676-1	13.00	13.00	0.21
ssc-mir-224-3p_ssc-miR-224_MIMAT0002132_2	13.00	ssc-mir-224	13.00	13.00	0.21
ssc-mir-194b-3p_ssc-miR-194b-5p_MIMAT0020365_2	13.00	ssc-mir-194b	13.00	13.00	0.21
ssc-mir-194b-3p_ssc-miR-194b-5p_MIMAT0020365_2	13.00	ssc-mir-194b	13.00	13.00	0.21
ssc-mir-194b-3p_ssc-miR-194b-3p_MIMAT0017951	13.00	ssc-mir-194b	13.00	13.00	0.21
ssc-mir-155-3p_ssc-miR-155-5p_MIMAT0022959_2	13.00	ssc-mir-155	13.00	13.00	0.21
ssc-mir-155-3p_ssc-miR-155-5p_MIMAT0022959_2	13.00	ssc-mir-155	13.00	13.00	0.21
ssc-mir-155-3p_ssc-miR-155-3p_MIMAT0017953	13.00	ssc-mir-155	13.00	13.00	0.21
ssc-mir-181b-2-3p_ssc-miR-181b_MIMAT0002126_2	12.00	ssc-mir-181b-2	12.00	12.00	0.19
ssc-mir-16-2-3p_ssc-miR-16_MIMAT0007754_2	12.00	ssc-mir-16-2	12.00	12.00	0.19
ssc-mir-490-2-5p_ssc-miR-490-5p_MIMAT0017959_2	10.00	ssc-mir-490-2	10.00	10.00	0.16
ssc-mir-490-2-5p_ssc-miR-490-5p_MIMAT0017959_2	10.00	ssc-mir-490-1	10.00	10.00	0.16
ssc-mir-490-2-5p_ssc-miR-490-5p_MIMAT0017959	10.00	ssc-mir-490-2	10.00	10.00	0.16
ssc-mir-490-2-5p_ssc-miR-490-5p_MIMAT0017959	10.00	ssc-mir-490-1	10.00	10.00	0.16
ssc-mir-490-1-5p_ssc-miR-490-5p_MIMAT0017959_2	10.00	ssc-mir-490-2	10.00	10.00	0.16
ssc-mir-490-1-5p_ssc-miR-490-5p_MIMAT0017959_2	10.00	ssc-mir-490-1	10.00	10.00	0.16
ssc-mir-490-1-5p_ssc-miR-490-5p_MIMAT0017959	10.00	ssc-mir-490-2	10.00	10.00	0.16
ssc-mir-490-1-5p_ssc-miR-490-5p_MIMAT0017959	10.00	ssc-mir-490-1	10.00	10.00	0.16
ssc-mir-450b-3p_ssc-miR-450b-5p_MIMAT0013927_2	10.00	ssc-mir-450b	10.00	10.00	0.16
ssc-mir-450b-3p_ssc-miR-450b-3p_MIMAT0017380	10.00	ssc-mir-450b	10.00	10.00	0.16
ssc-mir-325-5p_ssc-miR-325_MIMAT0002150_2	10.00	ssc-mir-325	10.00	10.00	0.16
ssc-mir-325-5p_ssc-miR-325_MIMAT0002150_2	10.00	ssc-mir-325	10.00	10.00	0.16
ssc-mir-325-5p_ssc-miR-325_MIMAT0002150	10.00	ssc-mir-325	10.00	10.00	0.16
ssc-mir-381-5p_ssc-miR-381_MIMAT0017957	9.00	ssc-mir-381	9.00	9.00	0.14
ssc-mir-381-5p_ssc-miR-381_MIMAT0017957_2	9.00	ssc-mir-381	9.00	9.00	0.14
ssc-mir-202-3p_ssc-miR-202-5p_MIMAT0013948_2	9.00	ssc-mir-202	9.00	9.00	0.14
ssc-mir-202-3p_ssc-miR-202-3p_MIMAT0022956	9.00	ssc-mir-202	9.00	9.00	0.14
ssc-mir-103-2-5p_ssc-miR-103_MIMAT0002154_2	9.00	ssc-mir-103-2	9.00	9.00	0.14
ssc-mir-7138-5p_ssc-miR-7138-5p_MIMAT0028151	8.00	ssc-mir-7138	8.00	8.00	0.13
ssc-mir-146b-3p_ssc-miR-146b_MIMAT0010190_2	8.00	ssc-mir-146b	8.00	8.00	0.13
ssc-mir-105-1-5p_ssc-miR-105-1_MIMAT0002116	8.00	ssc-mir-105-1	8.00	8.00	0.13
ssc-mir-421-5p_ssc-miR-421-5p_MIMAT0017970	7.00	ssc-mir-421	7.00	7.00	0.11
ssc-mir-421-5p_ssc-miR-421-5p_MIMAT0017970_2	7.00	ssc-mir-421	7.00	7.00	0.11
ssc-mir-105-2-5p_ssc-miR-105-2_MIMAT0002117	7.00	ssc-mir-105-2	7.00	7.00	0.11
ssc-mir-1839-3p_ssc-miR-1839-5p_MIMAT0013952_2	6.00	ssc-mir-1839	6.00	6.00	0.10
ssc-mir-1839-3p_ssc-miR-1839-3p_MIMAT0017385	6.00	ssc-mir-1839	6.00	6.00	0.10
ssc-mir-15a-3p_ssc-miR-15a_MIMAT0007753_2	6.00	ssc-mir-15a	6.00	6.00	0.10
ssc-mir-7140-3p_ssc-miR-7140-3p_MIMAT0028156	5.00	ssc-mir-7140	5.00	5.00	0.08
ssc-mir-450c-3p_ssc-miR-450c-5p_MIMAT0015717_2	5.00	ssc-mir-450c	5.00	5.00	0.08
ssc-mir-450c-3p_ssc-miR-450c-3p_MIMAT0015718	5.00	ssc-mir-450c	5.00	5.00	0.08
ssc-mir-1-5p_ssc-miR-1_MIMAT0010187_2	5.00	ssc-mir-1	5.00	5.00	0.08
ssc-mir-7136-3p_ssc-miR-7136-5p_MIMAT0028147_2	4.00	ssc-mir-7136	4.00	4.00	0.06
ssc-mir-7136-3p_ssc-miR-7136-5p_MIMAT0028147_2	4.00	ssc-mir-7136	4.00	4.00	0.06
ssc-mir-7136-3p_ssc-miR-7136-3p_MIMAT0028148	4.00	ssc-mir-7136	4.00	4.00	0.06
ssc-mir-7135-5p_ssc-miR-7135-5p_MIMAT0028145	4.00	ssc-mir-7135	4.00	4.00	0.06
ssc-mir-499-3p_ssc-miR-499-5p_MIMAT0013877_2	4.00	ssc-mir-499	4.00	4.00	0.06
ssc-mir-499-3p_ssc-miR-499-3p_MIMAT0017373	4.00	ssc-mir-499	4.00	4.00	0.06
ssc-mir-432-3p_ssc-miR-432-5p_MIMAT0013946_2	4.00	ssc-mir-432	4.00	4.00	0.06
ssc-mir-432-3p_ssc-miR-432-3p_MIMAT0017384	4.00	ssc-mir-432	4.00	4.00	0.06
ssc-mir-135-2-3p_ssc-miR-135_MIMAT0002121_2	4.00	ssc-mir-135-2	4.00	4.00	0.06
ssc-mir-107-5p_ssc-miR-107_MIMAT0002155_2	4.00	ssc-mir-107	4.00	4.00	0.06
ssc-mir-101-1-5p_ssc-miR-101_MIMAT0010185_2	4.00	ssc-mir-101-1	4.00	4.00	0.06
ssc-mir-7143-3p_ssc-miR-7143-3p_MIMAT0028162	3.00	ssc-mir-7143	3.00	3.00	0.05
ssc-mir-7141-5p_ssc-miR-7141-5p_MIMAT0028157	3.00	ssc-mir-7141	3.00	3.00	0.05
ssc-mir-4337-5p_ssc-miR-4337_MIMAT0017977	3.00	ssc-mir-4337	3.00	3.00	0.05
ssc-mir-326-5p_ssc-miR-326_MIMAT0002140_2	3.00	ssc-mir-326	3.00	3.00	0.05
ssc-mir-320-5p_ssc-miR-320_MIMAT0013878_2	3.00	ssc-mir-320	3.00	3.00	0.05
ssc-mir-218b-3p_ssc-miR-218_MIMAT0025371_2	3.00	ssc-mir-218b	3.00	3.00	0.05
ssc-mir-218b-3p_ssc-miR-218_MIMAT0025371_2	3.00	ssc-mir-218b	3.00	3.00	0.05
ssc-mir-218b-3p_ssc-miR-218_MIMAT0025371_2	3.00	ssc-mir-218b	3.00	3.00	0.05
ssc-mir-218-2-3p_ssc-miR-218_MIMAT0025371_2	3.00	ssc-mir-218b	3.00	3.00	0.05
ssc-mir-218-2-3p_ssc-miR-218_MIMAT0025371_2	3.00	ssc-mir-218b	3.00	3.00	0.05
ssc-mir-218-1-3p_ssc-miR-218_MIMAT0025371_2	3.00	ssc-mir-218b	3.00	3.00	0.05
ssc-mir-218-1-3p_ssc-miR-218_MIMAT0025371_2	3.00	ssc-mir-218b	3.00	3.00	0.05
ssc-mir-208b-5p_ssc-miR-208b_MIMAT0013912_2	3.00	ssc-mir-208b	3.00	3.00	0.05
ssc-mir-181d-3p_ssc-miR-181d-5p_MIMAT0013888_2	3.00	ssc-mir-181d	3.00	3.00	0.05
ssc-mir-181d-3p_ssc-miR-181d-3p_MIMAT0017375	3.00	ssc-mir-181d	3.00	3.00	0.05
ssc-mir-133b-5p_ssc-miR-133b_MIMAT0013869_2	3.00	ssc-mir-133b	3.00	3.00	0.05
ssc-mir-92b-5p_ssc-miR-92b-5p_MIMAT0017377_2	2.00	ssc-mir-92b	2.00	2.00	0.03
ssc-mir-92b-5p_ssc-miR-92b-5p_MIMAT0017377	2.00	ssc-mir-92b	2.00	2.00	0.03
ssc-mir-92a-2-5p_ssc-miR-92a_MIMAT0013908_2	2.00	ssc-mir-92a-2	2.00	2.00	0.03
ssc-mir-7-1-3p_ssc-miR-7_MIMAT0002141_2	2.00	ssc-mir-7-1	2.00	2.00	0.03
ssc-mir-7138-3p_ssc-miR-7138-3p_MIMAT0028152	2.00	ssc-mir-7138	2.00	2.00	0.03
ssc-mir-504-3p_ssc-miR-504_MIMAT0013931_2	2.00	ssc-mir-504	2.00	2.00	0.03
ssc-mir-487b-5p_ssc-miR-487b_MIMAT0017973	2.00	ssc-mir-487b	2.00	2.00	0.03
ssc-mir-376c-5p_ssc-miR-376c_MIMAT0017960_2	2.00	ssc-mir-376c	2.00	2.00	0.03
ssc-mir-376c-5p_ssc-miR-376c_MIMAT0017960_2	2.00	ssc-mir-376c	2.00	2.00	0.03
ssc-mir-376c-5p_ssc-miR-376c_MIMAT0017960	2.00	ssc-mir-376c	2.00	2.00	0.03
ssc-mir-328-5p_ssc-miR-328_MIMAT0013949_2	2.00	ssc-mir-328	2.00	2.00	0.03
ssc-mir-31-3p_ssc-miR-31_MIMAT0025360_2	2.00	ssc-mir-31	2.00	2.00	0.03
ssc-mir-301-3p_ssc-miR-301_MIMAT0002138	2.00	ssc-mir-301	2.00	2.00	0.03
ssc-mir-20b-2-3p_ssc-miR-20b_MIMAT0025359_2	2.00	ssc-mir-20b-2	2.00	2.00	0.03
ssc-mir-20b-2-3p_ssc-miR-20b_MIMAT0025359_2	2.00	ssc-mir-20b-1	2.00	2.00	0.03
ssc-mir-20b-1-3p_ssc-miR-20b_MIMAT0025359_2	2.00	ssc-mir-20b-2	2.00	2.00	0.03
ssc-mir-20b-1-3p_ssc-miR-20b_MIMAT0025359_2	2.00	ssc-mir-20b-1	2.00	2.00	0.03
ssc-mir-205-3p_ssc-miR-205_MIMAT0002146_2	2.00	ssc-mir-205	2.00	2.00	0.03
ssc-mir-19a-5p_ssc-miR-19a_MIMAT0002128_2	2.00	ssc-mir-19a	2.00	2.00	0.03
ssc-mir-183-3p_ssc-miR-183_MIMAT0002145_2	2.00	ssc-mir-183	2.00	2.00	0.03
ssc-mir-1468-3p_ssc-miR-1468_MIMAT0025386_2	2.00	ssc-mir-1468	2.00	2.00	0.03
ssc-mir-138-3p_ssc-miR-138_MIMAT0025363_2	2.00	ssc-mir-138	2.00	2.00	0.03
ssc-mir-1277-3p_ssc-miR-1277_MIMAT0013935	2.00	ssc-mir-1277	2.00	2.00	0.03
ssc-mir-124a-2-5p_ssc-miR-124a_MIMAT0002156_2	2.00	ssc-mir-124a-2	2.00	2.00	0.03
ssc-mir-124a-2-5p_ssc-miR-124a_MIMAT0002156_2	2.00	ssc-mir-124a-2	2.00	2.00	0.03
ssc-mir-124a-2-5p_ssc-miR-124a_MIMAT0002156_2	2.00	ssc-mir-124a-2	2.00	2.00	0.03
ssc-mir-124a-2-5p_ssc-miR-124a_MIMAT0002156_2	2.00	ssc-mir-124a-1	2.00	2.00	0.03
ssc-mir-124a-2-5p_ssc-miR-124a_MIMAT0002156_2	2.00	ssc-mir-124a-1	2.00	2.00	0.03
ssc-mir-124a-2-5p_ssc-miR-124a_MIMAT0002156_2	2.00	ssc-mir-124a-1	2.00	2.00	0.03
ssc-mir-124a-1-5p_ssc-miR-124a_MIMAT0002156_2	2.00	ssc-mir-124a-2	2.00	2.00	0.03
ssc-mir-124a-1-5p_ssc-miR-124a_MIMAT0002156_2	2.00	ssc-mir-124a-2	2.00	2.00	0.03
ssc-mir-124a-1-5p_ssc-miR-124a_MIMAT0002156_2	2.00	ssc-mir-124a-2	2.00	2.00	0.03
ssc-mir-124a-1-5p_ssc-miR-124a_MIMAT0002156_2	2.00	ssc-mir-124a-1	2.00	2.00	0.03
ssc-mir-124a-1-5p_ssc-miR-124a_MIMAT0002156_2	2.00	ssc-mir-124a-1	2.00	2.00	0.03
ssc-mir-124a-1-5p_ssc-miR-124a_MIMAT0002156_2	2.00	ssc-mir-124a-1	2.00	2.00	0.03
ssc-mir-1249-2-5p_ssc-miR-1249_MIMAT0025385_2	2.00	ssc-mir-1249-2	2.00	2.00	0.03
ssc-mir-1249-2-5p_ssc-miR-1249_MIMAT0025385_2	2.00	ssc-mir-1249-2	2.00	2.00	0.03
ssc-mir-1249-2-5p_ssc-miR-1249_MIMAT0025385_2	2.00	ssc-mir-1249-1	2.00	2.00	0.03
ssc-mir-1249-2-5p_ssc-miR-1249_MIMAT0025385_2	2.00	ssc-mir-1249-1	2.00	2.00	0.03
ssc-mir-1249-1-5p_ssc-miR-1249_MIMAT0025385_2	2.00	ssc-mir-1249-2	2.00	2.00	0.03
ssc-mir-1249-1-5p_ssc-miR-1249_MIMAT0025385_2	2.00	ssc-mir-1249-2	2.00	2.00	0.03
ssc-mir-1249-1-5p_ssc-miR-1249_MIMAT0025385_2	2.00	ssc-mir-1249-1	2.00	2.00	0.03
ssc-mir-1249-1-5p_ssc-miR-1249_MIMAT0025385_2	2.00	ssc-mir-1249-1	2.00	2.00	0.03
ssc-mir-105-2-3p_ssc-miR-105-2_MIMAT0002117_2	2.00	ssc-mir-105-2	2.00	2.00	0.03
ssc-mir-105-2-3p_ssc-miR-105-2_MIMAT0002117_2	2.00	ssc-mir-105-1	2.00	2.00	0.03
ssc-mir-105-2-3p_ssc-miR-105-1_MIMAT0002116_2	2.00	ssc-mir-105-2	2.00	2.00	0.03
ssc-mir-105-2-3p_ssc-miR-105-1_MIMAT0002116_2	2.00	ssc-mir-105-1	2.00	2.00	0.03
ssc-mir-105-1-3p_ssc-miR-105-2_MIMAT0002117_2	2.00	ssc-mir-105-2	2.00	2.00	0.03
ssc-mir-105-1-3p_ssc-miR-105-2_MIMAT0002117_2	2.00	ssc-mir-105-1	2.00	2.00	0.03
ssc-mir-105-1-3p_ssc-miR-105-1_MIMAT0002116_2	2.00	ssc-mir-105-2	2.00	2.00	0.03
ssc-mir-105-1-3p_ssc-miR-105-1_MIMAT0002116_2	2.00	ssc-mir-105-1	2.00	2.00	0.03
ssc-mir-103-1-5p_ssc-miR-103_MIMAT0002154_2	2.00	ssc-mir-103-1	2.00	2.00	0.03
ssc-mir-7142-5p_ssc-miR-7142-5p_MIMAT0028159_2	1.00	ssc-mir-7142	1.00	1.00	0.02
ssc-mir-7142-5p_ssc-miR-7142-5p_MIMAT0028159	1.00	ssc-mir-7142	1.00	1.00	0.02
ssc-mir-7140-5p_ssc-miR-7140-5p_MIMAT0028155_2	1.00	ssc-mir-7140	1.00	1.00	0.02
ssc-mir-7140-5p_ssc-miR-7140-5p_MIMAT0028155_2	1.00	ssc-mir-7140	1.00	1.00	0.02
ssc-mir-7140-5p_ssc-miR-7140-5p_MIMAT0028155_2	1.00	ssc-mir-7140	1.00	1.00	0.02
ssc-mir-7140-5p_ssc-miR-7140-5p_MIMAT0028155	1.00	ssc-mir-7140	1.00	1.00	0.02
ssc-mir-551a-5p_ssc-miR-551a_MIMAT0025379_2	1.00	ssc-mir-551a	1.00	1.00	0.02
ssc-mir-450a-3p_ssc-miR-450a_MIMAT0010188_2	1.00	ssc-mir-450a	1.00	1.00	0.02
ssc-mir-363-2-5p_ssc-miR-363_MIMAT0015711_2	1.00	ssc-mir-363-2	1.00	1.00	0.02
ssc-mir-363-2-5p_ssc-miR-363_MIMAT0015711_2	1.00	ssc-mir-363-1	1.00	1.00	0.02
ssc-mir-363-1-5p_ssc-miR-363_MIMAT0015711_2	1.00	ssc-mir-363-2	1.00	1.00	0.02
ssc-mir-363-1-5p_ssc-miR-363_MIMAT0015711_2	1.00	ssc-mir-363-1	1.00	1.00	0.02
ssc-mir-218b-3p_ssc-miR-218_MIMAT0025371_2	1.00	ssc-mir-218-2	1.00	1.00	0.02
ssc-mir-218b-3p_ssc-miR-218_MIMAT0025371_2	1.00	ssc-mir-218-2	1.00	1.00	0.02
ssc-mir-218b-3p_ssc-miR-218_MIMAT0025371_2	1.00	ssc-mir-218-1	1.00	1.00	0.02
ssc-mir-218b-3p_ssc-miR-218_MIMAT0025371_2	1.00	ssc-mir-218-1	1.00	1.00	0.02
ssc-mir-218-2-3p_ssc-miR-218_MIMAT0025371_2	1.00	ssc-mir-218-2	1.00	1.00	0.02
ssc-mir-218-2-3p_ssc-miR-218_MIMAT0025371_2	1.00	ssc-mir-218-2	1.00	1.00	0.02
ssc-mir-218-2-3p_ssc-miR-218_MIMAT0025371_2	1.00	ssc-mir-218-1	1.00	1.00	0.02
ssc-mir-218-2-3p_ssc-miR-218_MIMAT0025371_2	1.00	ssc-mir-218-1	1.00	1.00	0.02
ssc-mir-218-2-3p_ssc-miR-218-3p_MIMAT0017969	1.00	ssc-mir-218-2	1.00	1.00	0.02
ssc-mir-218-2-3p_ssc-miR-218-3p_MIMAT0017969	1.00	ssc-mir-218-1	1.00	1.00	0.02
ssc-mir-218-1-3p_ssc-miR-218_MIMAT0025371_2	1.00	ssc-mir-218-2	1.00	1.00	0.02
ssc-mir-218-1-3p_ssc-miR-218_MIMAT0025371_2	1.00	ssc-mir-218-2	1.00	1.00	0.02
ssc-mir-218-1-3p_ssc-miR-218_MIMAT0025371_2	1.00	ssc-mir-218-1	1.00	1.00	0.02
ssc-mir-218-1-3p_ssc-miR-218_MIMAT0025371_2	1.00	ssc-mir-218-1	1.00	1.00	0.02
ssc-mir-218-1-3p_ssc-miR-218-3p_MIMAT0017969	1.00	ssc-mir-218-2	1.00	1.00	0.02
ssc-mir-218-1-3p_ssc-miR-218-3p_MIMAT0017969	1.00	ssc-mir-218-1	1.00	1.00	0.02
ssc-mir-19b-1-5p_ssc-miR-19b_MIMAT0013950_2	1.00	ssc-mir-19b-1	1.00	1.00	0.02
ssc-mir-149-3p_ssc-miR-149_MIMAT0018379_2	1.00	ssc-mir-149	1.00	1.00	0.02
ssc-mir-128-2-5p_ssc-miR-128_MIMAT0002157_2	1.00	ssc-mir-128-2	1.00	1.00	0.02
ssc-mir-106a-3p_ssc-miR-106a_MIMAT0002118_2	1.00	ssc-mir-106a	1.00	1.00	0.02
ssc-mir-7144-3p_ssc-miR-7144-3p_MIMAT0028164	0.00	ssc-mir-7144	0.00	0	0
ssc-mir-7143-5p_ssc-miR-7143-5p_MIMAT0028161	0.00	ssc-mir-7143	0.00	0	0
ssc-mir-7141-3p_ssc-miR-7141-3p_MIMAT0028158	0.00	ssc-mir-7141	0.00	0	0
ssc-mir-494-5p_ssc-miR-494_MIMAT0017979	0.00	ssc-mir-494	0.00	0	0
ssc-mir-484-3p_ssc-miR-484_MIMAT0017974	0.00	ssc-mir-484	0.00	0	0
ssc-mir-4339-5p_ssc-miR-4339_MIMAT0017980	0.00	ssc-mir-4339	0.00	0	0
ssc-mir-4338-5p_ssc-miR-4338_MIMAT0017978	0.00	ssc-mir-4338	0.00	0	0
ssc-mir-4335-3p_ssc-miR-4335_MIMAT0017968	0.00	ssc-mir-4335	0.00	0	0
ssc-mir-4334-5p_ssc-miR-4334-5p_MIMAT0017966	0.00	ssc-mir-4334	0.00	0	0
ssc-mir-383-3p_ssc-miR-383_MIMAT0017972_2	0.00	ssc-mir-383	0.00	0	0
ssc-mir-383-3p_ssc-miR-383_MIMAT0017972	0.00	ssc-mir-383	0.00	0	0
ssc-mir-376b-5p_ssc-miR-376b_MIMAT0017961	0.00	ssc-mir-376b	0.00	0	0
ssc-mir-146a-3p_ssc-miR-146a-3p_MIMAT0017971	0.00	ssc-mir-146a	0.00	0	0
ssc-mir-1296-3p_ssc-miR-1296-3p_MIMAT0017976	0.00	ssc-mir-1296	0.00	0	0
ssc-mir-1224-3p_ssc-miR-1224_MIMAT0017965	0.00	ssc-mir-1224	0.00	0	0
