# Supplementary material for: Gender and Obesity Specific MicroRNA Expression in Adipose Tissue from Lean and Obese Pigs
Source: PLoS One. 2015 Jul 29;10(7):e0131650. doi: 10.1371/journal.pone.0131650 (PMC4519260; doi:10.1371/journal.pone.0131650)
Supplement: S2 Dataset — (XLSX) [file pone.0131650.s002.xlsx]

## Sheet: Sheet1
S2 Dataset. DESeq2 Analysis Lean vs Obese All Animals.
	baseMean	log2FoldChange	lfcSE	pvalue	padj
ssc-mir-9-1-5p_ssc-miR-9-1_MIMAT0002168	298.527	3.19975	0.443754	5.56882e-13	1.56132e-11
ssc-mir-9-2-5p_ssc-miR-9-1_MIMAT0002168	298.527	3.19975	0.443754	5.56882e-13	1.56132e-11
ssc-mir-9-3-5p_ssc-miR-9-1_MIMAT0002168	298.527	3.19975	0.443754	5.56882e-13	1.56132e-11
ssc-mir-9-1-5p_ssc-miR-9-2_MIMAT0002169	298.527	3.19975	0.443754	5.56882e-13	1.56132e-11
ssc-mir-9-2-5p_ssc-miR-9-2_MIMAT0002169	298.527	3.19975	0.443754	5.56882e-13	1.56132e-11
ssc-mir-9-3-5p_ssc-miR-9-2_MIMAT0002169	298.527	3.19975	0.443754	5.56882e-13	1.56132e-11
ssc-mir-9-1-5p_ssc-miR-9_MIMAT0025358	298.527	3.19975	0.443754	5.56882e-13	1.56132e-11
ssc-mir-9-2-5p_ssc-miR-9_MIMAT0025358	298.527	3.19975	0.443754	5.56882e-13	1.56132e-11
ssc-mir-9-3-5p_ssc-miR-9_MIMAT0025358	298.527	3.19975	0.443754	5.56882e-13	1.56132e-11
ssc-mir-9-1-5p_ssc-miR-9-1_MIMAT0002168_3	298.583	3.19988	0.443783	5.57616e-13	1.56132e-11
ssc-mir-9-2-5p_ssc-miR-9-1_MIMAT0002168_3	298.583	3.19988	0.443783	5.57616e-13	1.56132e-11
ssc-mir-9-3-5p_ssc-miR-9-1_MIMAT0002168_3	298.583	3.19988	0.443783	5.57616e-13	1.56132e-11
ssc-mir-9-1-5p_ssc-miR-9-2_MIMAT0002169_3	298.583	3.19988	0.443783	5.57616e-13	1.56132e-11
ssc-mir-9-2-5p_ssc-miR-9-2_MIMAT0002169_3	298.583	3.19988	0.443783	5.57616e-13	1.56132e-11
ssc-mir-9-3-5p_ssc-miR-9-2_MIMAT0002169_3	298.583	3.19988	0.443783	5.57616e-13	1.56132e-11
ssc-mir-9-1-5p_ssc-miR-9_MIMAT0025358_3	298.583	3.19988	0.443783	5.57616e-13	1.56132e-11
ssc-mir-9-2-5p_ssc-miR-9_MIMAT0025358_3	298.583	3.19988	0.443783	5.57616e-13	1.56132e-11
ssc-mir-9-3-5p_ssc-miR-9_MIMAT0025358_3	298.583	3.19988	0.443783	5.57616e-13	1.56132e-11
ssc-mir-124a-1-3p_ssc-miR-124a_MIMAT0002156	31.2638	3.37875	0.512213	4.2131e-11	1.0617e-09
ssc-mir-124a-2-3p_ssc-miR-124a_MIMAT0002156	31.2638	3.37875	0.512213	4.2131e-11	1.0617e-09
ssc-mir-9-1-3p_ssc-miR-9_MIMAT0025358_2_3	6.43744	2.20627	0.479864	4.27177e-06	9.36074e-05
ssc-mir-9-2-3p_ssc-miR-9_MIMAT0025358_2_3	6.43744	2.20627	0.479864	4.27177e-06	9.36074e-05
ssc-mir-9-3-3p_ssc-miR-9_MIMAT0025358_2_3	6.43744	2.20627	0.479864	4.27177e-06	9.36074e-05
ssc-mir-9-1-3p_ssc-miR-9_MIMAT0025358_2	6.49063	2.12659	0.478583	8.85011e-06	0.000171556
ssc-mir-9-2-3p_ssc-miR-9_MIMAT0025358_2	6.49063	2.12659	0.478583	8.85011e-06	0.000171556
ssc-mir-9-3-3p_ssc-miR-9_MIMAT0025358_2	6.49063	2.12659	0.478583	8.85011e-06	0.000171556
ssc-mir-199a-1-5p_ssc-miR-199a-5p_MIMAT0013874	6333.27	-1.16161	0.275964	2.56188e-05	0.00037976
ssc-mir-199a-2-5p_ssc-miR-199a-5p_MIMAT0013874	6333.27	-1.16161	0.275964	2.56188e-05	0.00037976
ssc-mir-199a-1-5p_ssc-miR-199a-5p_MIMAT0013874_2	6333.27	-1.16161	0.275964	2.56188e-05	0.00037976
ssc-mir-199a-2-5p_ssc-miR-199a-5p_MIMAT0013874_2	6333.27	-1.16161	0.275964	2.56188e-05	0.00037976
ssc-mir-199a-1-5p_ssc-miR-199a-5p_MIMAT0013874_3	6333.14	-1.1617	0.275965	2.55829e-05	0.00037976
ssc-mir-199a-2-5p_ssc-miR-199a-5p_MIMAT0013874_3	6333.14	-1.1617	0.275965	2.55829e-05	0.00037976
ssc-mir-199a-1-5p_ssc-miR-199a-5p_MIMAT0013874_2_3	6333.14	-1.1617	0.275965	2.55829e-05	0.00037976
ssc-mir-199a-2-5p_ssc-miR-199a-5p_MIMAT0013874_2_3	6333.14	-1.1617	0.275965	2.55829e-05	0.00037976
ssc-mir-489-3p_ssc-miR-489_MIMAT0025375	3.91145	1.73488	0.52211	0.000891086	0.0128316
ssc-mir-34c-1-3p_ssc-miR-34c_MIMAT0013916_2	5.02121	1.69018	0.546539	0.00198467	0.0270344
ssc-mir-34c-2-3p_ssc-miR-34c_MIMAT0013916_2	5.02121	1.69018	0.546539	0.00198467	0.0270344
ssc-mir-4332-3p_ssc-miR-4332_MIMAT0017962	15.9923	0.885535	0.316803	0.00518634	0.0687873
ssc-mir-148a-3p_ssc-miR-148a-3p_MIMAT0002124	30708.3	-0.376011	0.13523	0.00542697	0.0701332
ssc-mir-145-3p_ssc-miR-145-3p_MIMAT0022919	497.044	-0.554736	0.202905	0.00625766	0.0770965
ssc-mir-145-3p_ssc-miR-145-5p_MIMAT0002123_2	496.991	-0.55449	0.202873	0.00627255	0.0770965
ssc-mir-153-3p_ssc-miR-153_MIMAT0002160	2.64114	1.41313	0.518528	0.00642471	0.0770965
ssc-mir-126-5p_ssc-miR-126-5p_MIMAT0018377	22705.4	-0.399447	0.147885	0.00691176	0.0810122
ssc-mir-92b-3p_ssc-miR-92b-3p_MIMAT0013909	574.864	0.904973	0.346638	0.00903526	0.103495
ssc-mir-2483-3p_ssc-miR-2483_MIMAT0025390	5.8499	-0.948358	0.370038	0.0103811	0.113741
ssc-mir-2483-3p_ssc-miR-2483_MIMAT0025390_2	5.8499	-0.948358	0.370038	0.0103811	0.113741
ssc-mir-182-5p_ssc-miR-182_MIMAT0025366	339.971	-1.00782	0.404443	0.0127075	0.131316
ssc-mir-199b-5p_ssc-miR-199b-5p_MIMAT0017339	2992.54	-0.629921	0.252959	0.0127668	0.131316
ssc-mir-199b-5p_ssc-miR-199b-5p_MIMAT0017339_2	2992.54	-0.629921	0.252959	0.0127668	0.131316
ssc-mir-758-3p_ssc-miR-758_MIMAT0015719	21.8916	-0.816107	0.337951	0.015741	0.158669
ssc-let-7f-2-3p_ssc-let-7f_MIMAT0002152_2	24.8559	-0.521239	0.226834	0.0215684	0.181174
ssc-mir-125b-1-5p_ssc-miR-125b_MIMAT0002120	8137.2	-0.442841	0.190786	0.0202794	0.181174
ssc-mir-125b-2-5p_ssc-miR-125b_MIMAT0002120	8137.2	-0.442841	0.190786	0.0202794	0.181174
ssc-mir-125b-1-5p_ssc-miR-125b_MIMAT0002120_3	8118.67	-0.442012	0.191181	0.0207772	0.181174
ssc-mir-125b-2-5p_ssc-miR-125b_MIMAT0002120_3	8118.67	-0.442012	0.191181	0.0207772	0.181174
ssc-mir-183-5p_ssc-miR-183_MIMAT0002145	32.7804	-1.09262	0.467684	0.0194789	0.181174
ssc-mir-19a-3p_ssc-miR-19a_MIMAT0002128	9.49086	0.680263	0.295793	0.0214599	0.181174
ssc-mir-210-5p_ssc-miR-210_MIMAT0007761_2	3.92918	0.990759	0.424598	0.0196268	0.181174
ssc-mir-369-3p_ssc-miR-369_MIMAT0015714	8.205	-0.792655	0.342541	0.0206653	0.181174
ssc-mir-425-5p_ssc-miR-425-5p_MIMAT0013917	395.776	0.316553	0.137321	0.0211547	0.181174
ssc-mir-376a-3p_ssc-miR-376a-3p_MIMAT0015716	3.83551	-0.96666	0.424029	0.0226253	0.183922
ssc-mir-376a-3p_ssc-miR-376a-5p_MIMAT0015715_2	3.83551	-0.96666	0.424029	0.0226253	0.183922
ssc-mir-136-5p_ssc-miR-136_MIMAT0002158	14.0345	-0.840704	0.373027	0.0242129	0.190676
ssc-mir-136-5p_ssc-miR-136_MIMAT0002158_2	14.0345	-0.840704	0.373027	0.0242129	0.190676
ssc-mir-615-3p_ssc-miR-615_MIMAT0020595	19.6651	0.59971	0.269298	0.0259511	0.201221
ssc-mir-186-5p_ssc-miR-186_MIMAT0002162	6945.6	-0.249793	0.112568	0.026484	0.202242
ssc-mir-195-5p_ssc-miR-195_MIMAT0013928	1468.82	-0.425699	0.197239	0.0309047	0.232478
ssc-mir-107-3p_ssc-miR-107_MIMAT0002155	1187.13	0.520245	0.249397	0.0369772	0.2665
ssc-mir-335-5p_ssc-miR-335_MIMAT0013955	15.8914	-0.659973	0.316441	0.0370139	0.2665
ssc-mir-335-5p_ssc-miR-335_MIMAT0013955_2	15.8914	-0.659973	0.316441	0.0370139	0.2665
ssc-mir-99a-5p_ssc-miR-99a_MIMAT0013896	6080.76	-0.597502	0.302873	0.0485209	0.34443
ssc-mir-10b-5p_ssc-miR-10b_MIMAT0013885	630431	-0.478663	0.248339	0.0539229	0.37746
ssc-mir-935-3p_ssc-miR-935_MIMAT0013947	2.83919	0.942005	0.490456	0.0547729	0.378158
ssc-mir-10b-3p_ssc-miR-10b_MIMAT0013885_2	69.5196	-0.364129	0.190588	0.0560624	0.381831
ssc-mir-103-1-3p_ssc-miR-103_MIMAT0002154	7208.74	0.401127	0.216675	0.064128	0.390147
ssc-mir-103-2-3p_ssc-miR-103_MIMAT0002154	7208.74	0.401127	0.216675	0.064128	0.390147
ssc-mir-103-1-3p_ssc-miR-103_MIMAT0002154_3	7209.3	0.400994	0.216649	0.0641844	0.390147
ssc-mir-103-2-3p_ssc-miR-103_MIMAT0002154_3	7209.3	0.400994	0.216649	0.0641844	0.390147
ssc-mir-130a-3p_ssc-miR-130a_MIMAT0007758	467.631	-0.414028	0.218898	0.0585686	0.390147
ssc-mir-138-5p_ssc-miR-138_MIMAT0025363	10.7283	0.912543	0.491644	0.0634386	0.390147
ssc-mir-139-5p_ssc-miR-139-5p_MIMAT0002159	265.459	-0.275755	0.149022	0.0642503	0.390147
ssc-mir-214-5p_ssc-miR-214_MIMAT0002147_2	81.4498	-0.508884	0.270308	0.059754	0.390147
ssc-mir-450a-5p_ssc-miR-450a_MIMAT0010188	45.4123	-0.478704	0.253481	0.0589558	0.390147
ssc-mir-299-5p_ssc-miR-299_MIMAT0015712	14.025	-0.627446	0.340813	0.0656178	0.393707
ssc-let-7a-1-3p_ssc-let-7a_MIMAT0013865_2	2.63625	-0.856153	0.474032	0.0709016	0.399882
ssc-mir-127-3p_ssc-miR-127_MIMAT0013932	3952.23	-0.605203	0.348453	0.0824177	0.399882
ssc-mir-127-5p_ssc-miR-127_MIMAT0013932_2	6.67134	-0.654297	0.382817	0.0874203	0.399882
ssc-mir-205-5p_ssc-miR-205_MIMAT0002146	15.9714	-0.895743	0.493267	0.0693794	0.399882
ssc-mir-214-3p_ssc-miR-214_MIMAT0002147	841.209	-0.30413	0.174926	0.0821024	0.399882
ssc-mir-218-1-5p_ssc-miR-218-5p_MIMAT0022961	142.009	0.487183	0.287758	0.0904496	0.399882
ssc-mir-218-2-5p_ssc-miR-218-5p_MIMAT0022961	142.009	0.487183	0.287758	0.0904496	0.399882
ssc-mir-218b-5p_ssc-miR-218-5p_MIMAT0022961	142.009	0.487183	0.287758	0.0904496	0.399882
ssc-mir-218-1-5p_ssc-miR-218_MIMAT0025371	142.009	0.487183	0.287758	0.0904496	0.399882
ssc-mir-218-2-5p_ssc-miR-218_MIMAT0025371	142.009	0.487183	0.287758	0.0904496	0.399882
ssc-mir-218b-5p_ssc-miR-218_MIMAT0025371	142.009	0.487183	0.287758	0.0904496	0.399882
ssc-mir-218-1-5p_ssc-miR-218b_MIMAT0020589	142.009	0.487183	0.287758	0.0904496	0.399882
ssc-mir-218-2-5p_ssc-miR-218b_MIMAT0020589	142.009	0.487183	0.287758	0.0904496	0.399882
ssc-mir-218b-5p_ssc-miR-218b_MIMAT0020589	142.009	0.487183	0.287758	0.0904496	0.399882
ssc-mir-218-1-5p_ssc-miR-218-5p_MIMAT0022961_3	142.065	0.488115	0.287705	0.0897764	0.399882
ssc-mir-218-2-5p_ssc-miR-218-5p_MIMAT0022961_3	142.065	0.488115	0.287705	0.0897764	0.399882
ssc-mir-218b-5p_ssc-miR-218-5p_MIMAT0022961_3	142.065	0.488115	0.287705	0.0897764	0.399882
ssc-mir-218-1-5p_ssc-miR-218_MIMAT0025371_3	142.065	0.488115	0.287705	0.0897764	0.399882
ssc-mir-218-2-5p_ssc-miR-218_MIMAT0025371_3	142.065	0.488115	0.287705	0.0897764	0.399882
ssc-mir-218b-5p_ssc-miR-218_MIMAT0025371_3	142.065	0.488115	0.287705	0.0897764	0.399882
ssc-mir-218-1-5p_ssc-miR-218b_MIMAT0020589_3	142.065	0.488115	0.287705	0.0897764	0.399882
ssc-mir-218-2-5p_ssc-miR-218b_MIMAT0020589_3	142.065	0.488115	0.287705	0.0897764	0.399882
ssc-mir-218b-5p_ssc-miR-218b_MIMAT0020589_3	142.065	0.488115	0.287705	0.0897764	0.399882
ssc-mir-30c-1-5p_ssc-miR-30c-5p_MIMAT0002167	2416.44	-0.231895	0.13078	0.0762004	0.399882
ssc-mir-30c-2-5p_ssc-miR-30c-5p_MIMAT0002167	2416.44	-0.231895	0.13078	0.0762004	0.399882
ssc-mir-30c-1-5p_ssc-miR-30c-5p_MIMAT0002167_3	2416.59	-0.231877	0.130756	0.0761691	0.399882
ssc-mir-30c-2-5p_ssc-miR-30c-5p_MIMAT0002167_3	2416.59	-0.231877	0.130756	0.0761691	0.399882
ssc-mir-361-5p_ssc-miR-361-5p_MIMAT0013933	321.592	-0.297195	0.164614	0.0710109	0.399882
ssc-mir-7-2-3p_ssc-miR-7_MIMAT0002141_2	17.9381	-0.413154	0.230113	0.0725832	0.399882
ssc-mir-744-5p_ssc-miR-744_MIMAT0015708	246.969	0.397813	0.223842	0.0755347	0.399882
ssc-mir-129b-3p_ssc-miR-129b_MIMAT0020586_2	2.24488	0.833892	0.499898	0.0952909	0.414022
ssc-mir-500-5p_ssc-miR-500_MIMAT0013956_2	19.6913	-0.424214	0.254047	0.0949541	0.414022
ssc-mir-296-3p_ssc-miR-296-3p_MIMAT0022958	104.615	0.265571	0.163127	0.103524	0.442171
ssc-mir-30b-5p_ssc-miR-30b-5p_MIMAT0007756	1026.73	-0.254189	0.155823	0.102833	0.442171
ssc-mir-152-3p_ssc-miR-152_MIMAT0013887	415.533	-0.264074	0.163301	0.105857	0.448335
ssc-mir-30a-5p_ssc-miR-30a-5p_MIMAT0010193	19730.7	-0.238459	0.148626	0.108622	0.456213
ssc-mir-455-3p_ssc-miR-455-3p_MIMAT0013960	197.589	0.33471	0.209941	0.110868	0.461798
ssc-mir-708-5p_ssc-miR-708-5p_MIMAT0013945	149.854	-0.358357	0.227301	0.114893	0.474641
ssc-mir-493-3p_ssc-miR-493-3p_MIMAT0025378	3.0564	-0.734329	0.469246	0.117604	0.478003
ssc-mir-493-3p_ssc-miR-493-5p_MIMAT0025377_2	3.0564	-0.734329	0.469246	0.117604	0.478003
ssc-let-7e-3p_ssc-let-7e_MIMAT0013866_2	33.9844	0.276233	0.179896	0.124657	0.502615
ssc-mir-26a-5p_ssc-miR-26a_MIMAT0002135	84864.7	-0.230632	0.150953	0.126551	0.506206
ssc-mir-100-5p_ssc-miR-100_MIMAT0013911	13720.8	-0.559993	0.370623	0.130802	0.513303
ssc-mir-140-5p_ssc-miR-140-5p_MIMAT0002143	48.6108	-0.39258	0.260214	0.131381	0.513303
ssc-mir-140-5p_ssc-miR-140-5p_MIMAT0002143_2	48.6108	-0.39258	0.260214	0.131381	0.513303
ssc-mir-1306-5p_ssc-miR-1306-5p_MIMAT0013937	32.3668	0.357643	0.238752	0.134142	0.516441
ssc-mir-29a-5p_ssc-miR-29a_MIMAT0013870_2	4.26992	-0.599018	0.399982	0.134234	0.516441
ssc-mir-378-1-5p_ssc-miR-378_MIMAT0013868_2	61.0553	-0.302869	0.203833	0.137314	0.524292
ssc-mir-144-3p_ssc-miR-144_MIMAT0025364	47.6549	0.630843	0.442139	0.153638	0.571681
ssc-mir-144-3p_ssc-miR-144_MIMAT0025364_2	47.6549	0.630843	0.442139	0.153638	0.571681
ssc-mir-212-5p_ssc-miR-212_MIMAT0025370	11.7478	0.640632	0.45092	0.155397	0.571681
ssc-mir-212-5p_ssc-miR-212_MIMAT0025370_2	11.7478	0.640632	0.45092	0.155397	0.571681
ssc-mir-874-3p_ssc-miR-874_MIMAT0025384	46.5767	-0.272919	0.191788	0.154729	0.571681
ssc-mir-128-1-3p_ssc-miR-128_MIMAT0002157	405.978	0.445063	0.329566	0.176871	0.60274
ssc-mir-128-2-3p_ssc-miR-128_MIMAT0002157	405.978	0.445063	0.329566	0.176871	0.60274
ssc-mir-129a-5p_ssc-miR-129b_MIMAT0020586	19.3511	0.372493	0.279723	0.182975	0.60274
ssc-mir-129b-5p_ssc-miR-129b_MIMAT0020586	19.3511	0.372493	0.279723	0.182975	0.60274
ssc-mir-132-3p_ssc-miR-132_MIMAT0025361	63.3547	0.413112	0.299252	0.167438	0.60274
ssc-mir-20a-5p_ssc-miR-20a_MIMAT0002129	88.6263	-0.190419	0.142081	0.180175	0.60274
ssc-mir-20b-1-5p_ssc-miR-20b_MIMAT0025359	7.36915	-0.578328	0.427983	0.176603	0.60274
ssc-mir-20b-2-5p_ssc-miR-20b_MIMAT0025359	7.36915	-0.578328	0.427983	0.176603	0.60274
ssc-mir-2320-3p_ssc-miR-2320-3p_MIMAT0020598	34.9739	0.394055	0.28824	0.171592	0.60274
ssc-mir-2320-3p_ssc-miR-2320-5p_MIMAT0020597_2	34.9739	0.394055	0.28824	0.171592	0.60274
ssc-mir-365-1-3p_ssc-miR-365-3p_MIMAT0013904	633.431	-0.239847	0.179134	0.180594	0.60274
ssc-mir-365-2-3p_ssc-miR-365-3p_MIMAT0013904	633.431	-0.239847	0.179134	0.180594	0.60274
ssc-mir-374b-3p_ssc-miR-374b-3p_MIMAT0017378	6.38624	0.533838	0.400726	0.182802	0.60274
ssc-mir-374b-3p_ssc-miR-374b-5p_MIMAT0013915_2	6.38624	0.533838	0.400726	0.182802	0.60274
ssc-mir-421-3p_ssc-miR-421-3p_MIMAT0022962	198.984	0.251717	0.182148	0.166991	0.60274
ssc-mir-499-5p_ssc-miR-499-5p_MIMAT0013877	32.0893	-0.383527	0.282716	0.174915	0.60274
ssc-let-7i-3p_ssc-let-7i_MIMAT0002153_2	28.2835	-0.294646	0.228094	0.196434	0.60866
ssc-mir-1468-5p_ssc-miR-1468_MIMAT0025386	4108.77	0.295365	0.239342	0.217176	0.60866
ssc-mir-150-1-5p_ssc-miR-150_MIMAT0025365	418.555	-0.367116	0.298396	0.218586	0.60866
ssc-mir-150-2-5p_ssc-miR-150_MIMAT0025365	418.555	-0.367116	0.298396	0.218586	0.60866
ssc-mir-151-5p_ssc-miR-151-5p_MIMAT0013882	9008	-0.182655	0.146736	0.213211	0.60866
ssc-mir-185-3p_ssc-miR-185_MIMAT0007759_2	8.43772	0.395547	0.308396	0.199634	0.60866
ssc-mir-18a-3p_ssc-miR-18a_MIMAT0002161_2	6.2718	0.514988	0.402493	0.200722	0.60866
ssc-mir-199a-1-3p_ssc-miR-199b-3p_MIMAT0007760	17476.7	-0.320731	0.25625	0.210705	0.60866
ssc-mir-199a-2-3p_ssc-miR-199b-3p_MIMAT0007760	17476.7	-0.320731	0.25625	0.210705	0.60866
ssc-mir-199b-3p_ssc-miR-199b-3p_MIMAT0007760	17476.7	-0.320731	0.25625	0.210705	0.60866
ssc-mir-199a-1-3p_ssc-miR-199a-3p_MIMAT0013875	17476.1	-0.320711	0.256252	0.210735	0.60866
ssc-mir-199a-2-3p_ssc-miR-199a-3p_MIMAT0013875	17476.1	-0.320711	0.256252	0.210735	0.60866
ssc-mir-199b-3p_ssc-miR-199a-3p_MIMAT0013875	17476.1	-0.320711	0.256252	0.210735	0.60866
ssc-mir-199a-1-3p_ssc-miR-199b-3p_MIMAT0007760_3	17413.7	-0.32029	0.256196	0.211236	0.60866
ssc-mir-199a-2-3p_ssc-miR-199b-3p_MIMAT0007760_3	17413.7	-0.32029	0.256196	0.211236	0.60866
ssc-mir-199b-3p_ssc-miR-199b-3p_MIMAT0007760_3	17413.7	-0.32029	0.256196	0.211236	0.60866
ssc-mir-199a-1-3p_ssc-miR-199a-3p_MIMAT0013875_3	17413.1	-0.32027	0.256198	0.211267	0.60866
ssc-mir-199a-2-3p_ssc-miR-199a-3p_MIMAT0013875_3	17413.1	-0.32027	0.256198	0.211267	0.60866
ssc-mir-199b-3p_ssc-miR-199a-3p_MIMAT0013875_3	17413.1	-0.32027	0.256198	0.211267	0.60866
ssc-mir-27b-5p_ssc-miR-27b-5p_MIMAT0013889	60.7483	0.324317	0.252021	0.198141	0.60866
ssc-mir-27b-5p_ssc-miR-27b-5p_MIMAT0013889_2	60.7483	0.324317	0.252021	0.198141	0.60866
ssc-mir-301-3p_ssc-miR-301_MIMAT0002138	40.2945	0.260665	0.210788	0.216226	0.60866
ssc-mir-324-5p_ssc-miR-324_MIMAT0013957	22.663	0.36392	0.286369	0.203797	0.60866
ssc-mir-324-5p_ssc-miR-324_MIMAT0013957_2	22.663	0.36392	0.286369	0.203797	0.60866
ssc-mir-411-3p_ssc-miR-411_MIMAT0017954	27.8081	-0.446752	0.34644	0.197206	0.60866
ssc-mir-450b-5p_ssc-miR-450b-5p_MIMAT0013927	193.914	-0.312181	0.247137	0.206522	0.60866
ssc-mir-542-3p_ssc-miR-542-3p_MIMAT0013925	32.3865	-0.347319	0.280761	0.216063	0.60866
ssc-mir-582-5p_ssc-miR-582_MIMAT0025380_2	10.959	-0.390713	0.31372	0.212978	0.60866
ssc-mir-125a-5p_ssc-miR-125a_MIMAT0013897	13055.4	-0.249362	0.209394	0.233702	0.618987
ssc-mir-128-1-3p_ssc-miR-128_MIMAT0002157_3	421.398	0.431677	0.369956	0.243278	0.618987
ssc-mir-128-2-3p_ssc-miR-128_MIMAT0002157_3	421.398	0.431677	0.369956	0.243278	0.618987
ssc-mir-130b-5p_ssc-miR-130b_MIMAT0013922_2	55.6178	0.272655	0.229651	0.235127	0.618987
ssc-mir-216-1-5p_ssc-miR-216_MIMAT0002130	2.66713	0.572884	0.492145	0.244402	0.618987
ssc-mir-216-2-5p_ssc-miR-216_MIMAT0002130	2.66713	0.572884	0.492145	0.244402	0.618987
ssc-mir-216-1-5p_ssc-miR-216_MIMAT0002130_2	2.66713	0.572884	0.492145	0.244402	0.618987
ssc-mir-216-2-5p_ssc-miR-216_MIMAT0002130_2	2.66713	0.572884	0.492145	0.244402	0.618987
ssc-mir-222-3p_ssc-miR-222_MIMAT0013942	402.754	0.391703	0.333861	0.240695	0.618987
ssc-mir-296-5p_ssc-miR-296-5p_MIMAT0017952	6.93108	-0.400736	0.331185	0.226275	0.618987
ssc-mir-296-5p_ssc-miR-296-5p_MIMAT0017952_2	6.93108	-0.400736	0.331185	0.226275	0.618987
ssc-mir-542-5p_ssc-miR-542-5p_MIMAT0013924	12.3648	-0.373537	0.316008	0.237185	0.618987
ssc-mir-542-5p_ssc-miR-542-5p_MIMAT0013924_2	12.3648	-0.373537	0.316008	0.237185	0.618987
ssc-mir-708-3p_ssc-miR-708-3p_MIMAT0017383	23.2215	-0.321372	0.275531	0.243463	0.618987
ssc-mir-708-3p_ssc-miR-708-5p_MIMAT0013945_2	23.2215	-0.321372	0.275531	0.243463	0.618987
ssc-mir-7134-5p_ssc-miR-7134-5p_MIMAT0028143	108.006	-0.227011	0.19285	0.239141	0.618987
ssc-mir-7134-5p_ssc-miR-7134-5p_MIMAT0028143_2	108.006	-0.227011	0.19285	0.239141	0.618987
ssc-mir-7139-5p_ssc-miR-7139-5p_MIMAT0028153	19.9381	0.50305	0.41528	0.225761	0.618987
ssc-mir-185-5p_ssc-miR-185_MIMAT0007759	112.025	0.310733	0.267729	0.245794	0.619401
ssc-mir-1839-5p_ssc-miR-1839-5p_MIMAT0013952	8.49247	0.491626	0.428322	0.251053	0.629505
ssc-mir-193a-5p_ssc-miR-193a-5p_MIMAT0013894	306.459	0.182227	0.159288	0.252617	0.630293
ssc-mir-190b-5p_ssc-miR-190b_MIMAT0020588	2.14716	-0.584489	0.512327	0.253932	0.630452
ssc-mir-4331-3p_ssc-miR-4331_MIMAT0017955	2.53141	0.531982	0.469149	0.256824	0.634508
ssc-mir-148a-5p_ssc-miR-148a-5p_MIMAT0022920	576.554	-0.185361	0.165244	0.261974	0.640947
ssc-mir-148a-5p_ssc-miR-148a-5p_MIMAT0022920_2	576.554	-0.185361	0.165244	0.261974	0.640947
ssc-mir-491-5p_ssc-miR-491_MIMAT0020592	9.03146	-0.405133	0.362349	0.263536	0.641652
ssc-mir-1307-3p_ssc-miR-1307_MIMAT0013936	106.323	0.207906	0.19073	0.275689	0.643346
ssc-mir-1307-3p_ssc-miR-1307_MIMAT0013936_2	106.323	0.207906	0.19073	0.275689	0.643346
ssc-mir-130b-3p_ssc-miR-130b_MIMAT0013922	168.553	-0.152948	0.13799	0.267691	0.643346
ssc-mir-181b-1-5p_ssc-miR-181b_MIMAT0002126	2271.79	0.16221	0.149215	0.276996	0.643346
ssc-mir-181b-2-5p_ssc-miR-181b_MIMAT0002126	2271.79	0.16221	0.149215	0.276996	0.643346
ssc-mir-181b-1-5p_ssc-miR-181b_MIMAT0002126_3	2274.01	0.162102	0.148965	0.276513	0.643346
ssc-mir-181b-2-5p_ssc-miR-181b_MIMAT0002126_3	2274.01	0.162102	0.148965	0.276513	0.643346
ssc-mir-26a-3p_ssc-miR-26a_MIMAT0002135_2	16.5587	-0.294196	0.268564	0.273324	0.643346
ssc-mir-29c-5p_ssc-miR-29c_MIMAT0002166_2	27.8798	-0.274226	0.247609	0.268079	0.643346
ssc-mir-450c-5p_ssc-miR-450c-5p_MIMAT0015717	76.7415	-0.296579	0.268752	0.269792	0.643346
ssc-mir-101-2-5p_ssc-miR-101_MIMAT0010185_2	8.6312	-0.39553	0.364998	0.278521	0.64392
ssc-mir-582-3p_ssc-miR-582_MIMAT0025380	23.0543	0.333429	0.310021	0.28215	0.649331
ssc-mir-19b-1-3p_ssc-miR-19b_MIMAT0013950_3	129.282	-0.211705	0.199985	0.28978	0.65852
ssc-mir-19b-2-3p_ssc-miR-19b_MIMAT0013950_3	129.282	-0.211705	0.199985	0.28978	0.65852
ssc-mir-22-5p_ssc-miR-22-5p_MIMAT0015709	72.6912	-0.198642	0.187755	0.290062	0.65852
ssc-mir-19b-1-3p_ssc-miR-19b_MIMAT0013950	129.084	-0.210952	0.201046	0.294052	0.661617
ssc-mir-19b-2-3p_ssc-miR-19b_MIMAT0013950	129.084	-0.210952	0.201046	0.294052	0.661617
ssc-mir-92a-1-3p_ssc-miR-92a_MIMAT0013908_3	10917.9	0.175876	0.169367	0.299071	0.666954
ssc-mir-92a-2-3p_ssc-miR-92a_MIMAT0013908_3	10917.9	0.175876	0.169367	0.299071	0.666954
ssc-mir-221-3p_ssc-miR-221-3p_MIMAT0007762	505.611	0.252022	0.245853	0.30532	0.674917
ssc-mir-7135-3p_ssc-miR-7135-3p_MIMAT0028146	2.9489	0.475582	0.462699	0.304024	0.674917
ssc-mir-1271-3p_ssc-miR-1271_MIMAT0017967	2.39638	-0.472929	0.478233	0.322708	0.707152
ssc-mir-1271-3p_ssc-miR-1271_MIMAT0017967_2	2.39638	-0.472929	0.478233	0.322708	0.707152
ssc-mir-1306-3p_ssc-miR-1306-3p_MIMAT0013938	7.20597	0.348006	0.35365	0.325095	0.70718
ssc-mir-22-3p_ssc-miR-22-3p_MIMAT0015710	66821.5	0.149364	0.151922	0.325527	0.70718
ssc-mir-2411-5p_ssc-miR-2411_MIMAT0025389	2.59017	0.466406	0.482474	0.333695	0.712357
ssc-mir-30e-5p_ssc-miR-30e-5p_MIMAT0013872	2761.78	-0.147507	0.153367	0.336154	0.712357
ssc-mir-532-3p_ssc-miR-532-3p_MIMAT0013941	43.9188	0.190462	0.195846	0.330798	0.712357
ssc-mir-532-3p_ssc-miR-532-5p_MIMAT0013940_2	43.9188	0.190462	0.195846	0.330798	0.712357
ssc-mir-92a-1-3p_ssc-miR-92a_MIMAT0013908	13135.8	0.160645	0.167236	0.336758	0.712357
ssc-mir-92a-2-3p_ssc-miR-92a_MIMAT0013908	13135.8	0.160645	0.167236	0.336758	0.712357
ssc-mir-99b-3p_ssc-miR-99b_MIMAT0006018_2	36.0927	0.19133	0.199612	0.337804	0.712357
ssc-mir-181a-2-3p_ssc-miR-181a_MIMAT0010191_2	309.124	0.149695	0.156687	0.339388	0.712715
ssc-mir-181c-3p_ssc-miR-181c_MIMAT0002144_2	83.0338	0.173848	0.182874	0.341787	0.712749
ssc-mir-219-3p_ssc-miR-219_MIMAT0020590	3.98664	0.4751	0.501515	0.343471	0.712749
ssc-mir-98-5p_ssc-miR-98_MIMAT0013905	1557.84	0.116169	0.122673	0.343647	0.712749
ssc-mir-1343-3p_ssc-miR-1343_MIMAT0020596	200.375	0.260044	0.275577	0.345356	0.713359
ssc-mir-574-3p_ssc-miR-574_MIMAT0013951	615.438	-0.176051	0.187906	0.348807	0.717545
ssc-mir-10a-5p_ssc-miR-10a-5p_MIMAT0013884	75202.2	-0.334506	0.361047	0.354193	0.725664
ssc-mir-101-1-3p_ssc-miR-101_MIMAT0010185	1609.33	-0.197265	0.230508	0.392119	0.741363
ssc-mir-101-2-3p_ssc-miR-101_MIMAT0010185	1609.33	-0.197265	0.230508	0.392119	0.741363
ssc-mir-101-1-3p_ssc-miR-101_MIMAT0010185_3	1581.46	-0.197862	0.231513	0.392746	0.741363
ssc-mir-101-2-3p_ssc-miR-101_MIMAT0010185_3	1581.46	-0.197862	0.231513	0.392746	0.741363
ssc-mir-128-1-5p_ssc-miR-128_MIMAT0002157_2	8.79908	0.28411	0.316349	0.369136	0.741363
ssc-mir-187-3p_ssc-miR-187_MIMAT0020587	1.84406	0.438769	0.507932	0.387679	0.741363
ssc-mir-20a-3p_ssc-miR-20a_MIMAT0002129_2	2.20402	-0.425126	0.488482	0.384136	0.741363
ssc-mir-23a-3p_ssc-miR-23a_MIMAT0002133	3578.61	-0.144544	0.159858	0.365889	0.741363
ssc-mir-24-1-3p_ssc-miR-24-3p_MIMAT0002134	3278.86	-0.184849	0.213709	0.387062	0.741363
ssc-mir-24-2-3p_ssc-miR-24-3p_MIMAT0002134	3278.86	-0.184849	0.213709	0.387062	0.741363
ssc-mir-24-1-3p_ssc-miR-24-3p_MIMAT0002134_3	3287.48	-0.18422	0.213567	0.388366	0.741363
ssc-mir-24-2-3p_ssc-miR-24-3p_MIMAT0002134_3	3287.48	-0.18422	0.213567	0.388366	0.741363
ssc-mir-30a-3p_ssc-miR-30a-3p_MIMAT0015300	595.224	-0.130542	0.151949	0.390277	0.741363
ssc-mir-30a-3p_ssc-miR-30a-5p_MIMAT0010193_2	595.224	-0.130542	0.151949	0.390277	0.741363
ssc-mir-340-1-5p_ssc-miR-340_MIMAT0013891	209.12	0.194625	0.217414	0.370691	0.741363
ssc-mir-340-2-5p_ssc-miR-340_MIMAT0013891	209.12	0.194625	0.217414	0.370691	0.741363
ssc-mir-342-3p_ssc-miR-342_MIMAT0013944	131.568	-0.311742	0.356389	0.381724	0.741363
ssc-mir-374a-5p_ssc-miR-374a-5p_MIMAT0013913	152.009	-0.207894	0.233725	0.373746	0.741363
ssc-mir-374a-5p_ssc-miR-374a-5p_MIMAT0013913_2	152.009	-0.207894	0.233725	0.373746	0.741363
ssc-mir-425-3p_ssc-miR-425-3p_MIMAT0013918	63.8711	-0.192021	0.217471	0.377251	0.741363
ssc-mir-425-3p_ssc-miR-425-5p_MIMAT0013917_2	63.8711	-0.192021	0.217471	0.377251	0.741363
ssc-mir-100-3p_ssc-miR-100_MIMAT0013911_2	8.75709	0.254232	0.299788	0.396415	0.742725
ssc-mir-2320-5p_ssc-miR-2320-5p_MIMAT0020597	227.845	-0.201587	0.237178	0.395357	0.742725
ssc-mir-671-3p_ssc-miR-671-3p_MIMAT0025382	75.6138	0.216538	0.257345	0.400107	0.746867
ssc-mir-7136-5p_ssc-miR-7136-5p_MIMAT0028147	4.71794	-0.375411	0.449859	0.403995	0.751341
ssc-mir-7134-3p_ssc-miR-7134-3p_MIMAT0028144	567.196	0.130686	0.157535	0.406784	0.753746
ssc-mir-29c-3p_ssc-miR-29c_MIMAT0002166	310.486	-0.134245	0.165361	0.416889	0.769641
ssc-mir-145-5p_ssc-miR-145-5p_MIMAT0002123	2679.91	-0.173864	0.218121	0.425394	0.770083
ssc-mir-27a-3p_ssc-miR-27a_MIMAT0002148	4724.2	-0.148963	0.185489	0.421927	0.770083
ssc-mir-31-5p_ssc-miR-31_MIMAT0025360	18.2966	-0.41504	0.51741	0.422466	0.770083
ssc-mir-345-1-5p_ssc-miR-345-5p_MIMAT0013899	9.32427	-0.260443	0.332846	0.433935	0.770083
ssc-mir-345-2-5p_ssc-miR-345-5p_MIMAT0013899	9.32427	-0.260443	0.332846	0.433935	0.770083
ssc-mir-345-1-5p_ssc-miR-345-5p_MIMAT0013899_2	9.32427	-0.260443	0.332846	0.433935	0.770083
ssc-mir-345-2-5p_ssc-miR-345-5p_MIMAT0013899_2	9.32427	-0.260443	0.332846	0.433935	0.770083
ssc-mir-365-2-5p_ssc-miR-365-5p_MIMAT0017376	14.6928	-0.217582	0.275076	0.428949	0.770083
ssc-mir-365-2-5p_ssc-miR-365-5p_MIMAT0017376_2	14.6928	-0.217582	0.275076	0.428949	0.770083
ssc-mir-493-5p_ssc-miR-493-5p_MIMAT0025377	3.38366	-0.360976	0.452688	0.425215	0.770083
ssc-mir-99a-3p_ssc-miR-99a_MIMAT0013896_2	150.923	-0.159706	0.199371	0.423104	0.770083
ssc-mir-186-3p_ssc-miR-186_MIMAT0002162_2	3.25838	-0.360097	0.462222	0.435947	0.770937
ssc-mir-151-3p_ssc-miR-151-3p_MIMAT0013883	8902.82	-0.146636	0.194212	0.450229	0.782936
ssc-mir-151-3p_ssc-miR-151-5p_MIMAT0013882_2	8902.82	-0.146636	0.194212	0.450229	0.782936
ssc-mir-181c-5p_ssc-miR-181c_MIMAT0002144	1112.68	-0.172097	0.227464	0.449295	0.782936
ssc-mir-32-3p_ssc-miR-32_MIMAT0002149_2	8.83375	0.30153	0.397564	0.448185	0.782936
ssc-mir-769-5p_ssc-miR-769-5p_MIMAT0020363	363.981	0.114225	0.151374	0.450499	0.782936
ssc-mir-196a-1-3p_ssc-miR-196a_MIMAT0002163_2	8.35331	-0.293808	0.391288	0.452729	0.784108
ssc-mir-106a-5p_ssc-miR-106a_MIMAT0002118	3.7967	0.327516	0.440959	0.457642	0.786102
ssc-mir-29a-3p_ssc-miR-29a_MIMAT0013870	1471.53	-0.172737	0.231553	0.455672	0.786102
ssc-mir-32-5p_ssc-miR-32_MIMAT0002149	46.2903	0.16452	0.221958	0.458559	0.786102
ssc-mir-362-3p_ssc-miR-362_MIMAT0017958_2	4.11647	-0.308693	0.420151	0.462511	0.790188
ssc-mir-126-3p_ssc-miR-126-3p_MIMAT0018378	5350.72	-0.162071	0.225111	0.47155	0.79562
ssc-mir-126-3p_ssc-miR-126-5p_MIMAT0018377_2	5350.72	-0.162071	0.225111	0.47155	0.79562
ssc-mir-140-3p_ssc-miR-140-3p_MIMAT0006786	2379.04	-0.129187	0.179621	0.472005	0.79562
ssc-mir-152-5p_ssc-miR-152_MIMAT0013887_2	75.6238	0.139202	0.192825	0.47035	0.79562
ssc-mir-885-5p_ssc-miR-885-5p_MIMAT0013902	12.1488	-0.325005	0.457787	0.477737	0.802598
ssc-mir-191-5p_ssc-miR-191_MIMAT0013876	63464.3	-0.21672	0.315312	0.491881	0.806811
ssc-mir-196b-1-5p_ssc-miR-196b_MIMAT0025369	376.159	-0.376187	0.553107	0.49642	0.806811
ssc-mir-196b-2-5p_ssc-miR-196b_MIMAT0025369	376.159	-0.376187	0.553107	0.49642	0.806811
ssc-mir-196b-1-5p_ssc-miR-196b-5p_MIMAT0013923	376.159	-0.376187	0.553107	0.49642	0.806811
ssc-mir-196b-2-5p_ssc-miR-196b-5p_MIMAT0013923	376.159	-0.376187	0.553107	0.49642	0.806811
ssc-mir-21-5p_ssc-miR-21_MIMAT0002165	16041.8	0.109641	0.159443	0.491673	0.806811
ssc-mir-24-2-5p_ssc-miR-24-2-5p_MIMAT0026468	7.33582	-0.238327	0.340201	0.483584	0.806811
ssc-mir-24-2-5p_ssc-miR-24-2-5p_MIMAT0026468_2	7.33582	-0.238327	0.340201	0.483584	0.806811
ssc-mir-340-1-3p_ssc-miR-340_MIMAT0013891_2	34.365	-0.145336	0.214401	0.497854	0.806811
ssc-mir-340-2-3p_ssc-miR-340_MIMAT0013891_2	34.365	-0.145336	0.214401	0.497854	0.806811
ssc-mir-451-5p_ssc-miR-451_MIMAT0018382	5162.38	0.263505	0.384139	0.492737	0.806811
ssc-mir-505-3p_ssc-miR-505_MIMAT0013961	58.4875	0.100441	0.152105	0.509037	0.822291
ssc-mir-21-3p_ssc-miR-21_MIMAT0002165_2	102.705	-0.164833	0.251831	0.512764	0.825664
ssc-mir-331-3p_ssc-miR-331-3p_MIMAT0013930	94.6859	0.183645	0.28702	0.522282	0.838312
ssc-mir-196b-1-3p_ssc-miR-196b-3p_MIMAT0017379	2.1287	-0.314029	0.509219	0.53744	0.851792
ssc-mir-196b-2-3p_ssc-miR-196b-3p_MIMAT0017379	2.1287	-0.314029	0.509219	0.53744	0.851792
ssc-mir-196b-1-3p_ssc-miR-196b-5p_MIMAT0013923_2	2.1287	-0.314029	0.509219	0.53744	0.851792
ssc-mir-196b-2-3p_ssc-miR-196b-5p_MIMAT0013923_2	2.1287	-0.314029	0.509219	0.53744	0.851792
ssc-mir-28-5p_ssc-miR-28-5p_MIMAT0002136	752.625	-0.103714	0.172631	0.547986	0.857717
ssc-mir-28-5p_ssc-miR-28-5p_MIMAT0002136_2	752.625	-0.103714	0.172631	0.547986	0.857717
ssc-mir-339-1-3p_ssc-miR-339-3p_MIMAT0017381	5.44975	-0.216224	0.359567	0.54761	0.857717
ssc-mir-339-1-3p_ssc-miR-4334-3p_MIMAT0020366_2	5.44975	-0.216224	0.359567	0.54761	0.857717
ssc-mir-15b-5p_ssc-miR-15b_MIMAT0002125	222.797	-0.0874363	0.146485	0.550576	0.859104
ssc-mir-1249-1-3p_ssc-miR-1249_MIMAT0025385	212.202	0.171086	0.29725	0.564909	0.871174
ssc-mir-1249-2-3p_ssc-miR-1249_MIMAT0025385	212.202	0.171086	0.29725	0.564909	0.871174
ssc-mir-132-5p_ssc-miR-132_MIMAT0025361_2	5.40718	0.256318	0.442799	0.562685	0.871174
ssc-mir-210-3p_ssc-miR-210_MIMAT0007761	30.9455	0.165129	0.287133	0.565226	0.871174
ssc-mir-125b-1-3p_ssc-miR-125b_MIMAT0002120_2	300.666	-0.0975004	0.172378	0.571652	0.871694
ssc-mir-361-3p_ssc-miR-361-3p_MIMAT0013934	59.7826	-0.0952174	0.168705	0.572482	0.871694
ssc-mir-361-3p_ssc-miR-361-5p_MIMAT0013933_2	59.7826	-0.0952174	0.168705	0.572482	0.871694
ssc-mir-874-5p_ssc-miR-874_MIMAT0025384_2	8.35178	0.213772	0.374104	0.567712	0.871694
ssc-let-7e-5p_ssc-let-7e_MIMAT0013866	4131.9	0.0574901	0.106637	0.589805	0.892677
ssc-mir-1343-5p_ssc-miR-1343_MIMAT0020596_2	2.65074	0.250113	0.46291	0.588986	0.892677
ssc-mir-24-1-5p_ssc-miR-24-1-5p_MIMAT0015210	74.8376	-0.110203	0.206475	0.593525	0.892945
ssc-mir-24-1-5p_ssc-miR-24-1-5p_MIMAT0015210_2	74.8376	-0.110203	0.206475	0.593525	0.892945
ssc-mir-574-5p_ssc-miR-574_MIMAT0013951_2	44.4482	-0.139496	0.26307	0.595931	0.893896
ssc-mir-146b-5p_ssc-miR-146b_MIMAT0010190	412.794	-0.213514	0.408728	0.601402	0.896764
ssc-mir-190a-5p_ssc-miR-190a_MIMAT0025367	17.0846	0.139266	0.265316	0.599649	0.896764
ssc-mir-497-5p_ssc-miR-497_MIMAT0013926	478.241	-0.121517	0.234088	0.603684	0.897512
ssc-mir-146a-5p_ssc-miR-146a-5p_MIMAT0022963	2441.61	-0.166167	0.326948	0.611286	0.906142
ssc-mir-30e-3p_ssc-miR-30e-3p_MIMAT0013873	645.196	-0.0610704	0.124929	0.624955	0.906223
ssc-mir-30e-3p_ssc-miR-30e-5p_MIMAT0013872_2	645.196	-0.0610704	0.124929	0.624955	0.906223
ssc-mir-490-1-3p_ssc-miR-490-3p_MIMAT0022960	9.60156	0.166521	0.343189	0.627524	0.906223
ssc-mir-490-2-3p_ssc-miR-490-3p_MIMAT0022960	9.60156	0.166521	0.343189	0.627524	0.906223
ssc-mir-490-1-3p_ssc-miR-490_MIMAT0025376	9.60156	0.166521	0.343189	0.627524	0.906223
ssc-mir-490-2-3p_ssc-miR-490_MIMAT0025376	9.60156	0.166521	0.343189	0.627524	0.906223
ssc-mir-545-3p_ssc-miR-545-3p_MIMAT0020594	4.05663	-0.208774	0.415606	0.615431	0.906223
ssc-mir-545-3p_ssc-miR-545-5p_MIMAT0020593_2	4.05663	-0.208774	0.415606	0.615431	0.906223
ssc-mir-7142-3p_ssc-miR-7142-3p_MIMAT0028160	370.64	0.0868009	0.17545	0.620788	0.906223
ssc-mir-143-3p_ssc-miR-143-3p_MIMAT0013879	197299	-0.107365	0.227811	0.637434	0.91529
ssc-mir-382-5p_ssc-miR-382_MIMAT0017956	8.24664	-0.210849	0.44538	0.635917	0.91529
ssc-let-7c-3p_ssc-let-7c_MIMAT0002151_2	9.87524	-0.166345	0.35785	0.642042	0.919288
ssc-mir-326-3p_ssc-miR-326_MIMAT0002140	28.278	0.100136	0.217624	0.645421	0.921508
ssc-let-7a-1-5p_ssc-let-7a_MIMAT0013865	58260.7	0.0300726	0.0764935	0.694216	0.930664
ssc-let-7a-2-5p_ssc-let-7a_MIMAT0013865	58260.7	0.0300726	0.0764935	0.694216	0.930664
ssc-let-7a-1-5p_ssc-let-7a_MIMAT0013865_3	58333.9	0.0296567	0.0763845	0.697827	0.930664
ssc-let-7a-2-5p_ssc-let-7a_MIMAT0013865_3	58333.9	0.0296567	0.0763845	0.697827	0.930664
ssc-let-7d-3p_ssc-let-7d-3p_MIMAT0025357	217.182	-0.0625258	0.152211	0.681232	0.930664
ssc-let-7g-5p_ssc-let-7g_MIMAT0013867	10051.1	-0.0364786	0.0830003	0.6603	0.930664
ssc-mir-142-5p_ssc-miR-142-5p_MIMAT0013919	2142.54	-0.116682	0.284586	0.681801	0.930664
ssc-mir-143-5p_ssc-miR-143-5p_MIMAT0017374	23.8927	0.13501	0.35247	0.701691	0.930664
ssc-mir-143-5p_ssc-miR-143-5p_MIMAT0017374_2	23.8927	0.13501	0.35247	0.701691	0.930664
ssc-mir-148b-5p_ssc-miR-148b-5p_MIMAT0022955	38.6558	0.0894981	0.209944	0.669893	0.930664
ssc-mir-148b-5p_ssc-miR-148b-5p_MIMAT0022955_2	38.6558	0.0894981	0.209944	0.669893	0.930664
ssc-mir-149-5p_ssc-miR-149_MIMAT0018379	91.7825	-0.11736	0.285981	0.68153	0.930664
ssc-mir-155-5p_ssc-miR-155-5p_MIMAT0022959	405.85	0.105171	0.274532	0.701652	0.930664
ssc-mir-15a-5p_ssc-miR-15a_MIMAT0007753	548.554	0.0729227	0.164134	0.656835	0.930664
ssc-mir-181d-5p_ssc-miR-181d-5p_MIMAT0013888	154.122	0.0745336	0.185727	0.688194	0.930664
ssc-mir-221-5p_ssc-miR-221-5p_MIMAT0022949	10.0037	-0.112574	0.281814	0.689553	0.930664
ssc-mir-221-5p_ssc-miR-221-5p_MIMAT0022949_2	10.0037	-0.112574	0.281814	0.689553	0.930664
ssc-mir-30d-3p_ssc-miR-30d_MIMAT0013871_2	71.7198	0.0749288	0.189066	0.691876	0.930664
ssc-mir-363-1-3p_ssc-miR-363_MIMAT0015711	143.604	-0.133301	0.321316	0.678244	0.930664
ssc-mir-363-2-3p_ssc-miR-363_MIMAT0015711	143.604	-0.133301	0.321316	0.678244	0.930664
ssc-mir-423-5p_ssc-miR-423-5p_MIMAT0013880	1516.07	0.0768079	0.178836	0.667568	0.930664
ssc-mir-423-5p_ssc-miR-423-5p_MIMAT0013880_2	1516.07	0.0768079	0.178836	0.667568	0.930664
ssc-mir-424-5p_ssc-miR-424-5p_MIMAT0013920	40.7917	-0.101708	0.235722	0.666123	0.930664
ssc-mir-455-5p_ssc-miR-455-5p_MIMAT0022957	78.8479	0.0956578	0.231524	0.679485	0.930664
ssc-mir-676-1-3p_ssc-miR-676-3p_MIMAT0013943	225.632	-0.131843	0.334949	0.693861	0.930664
ssc-mir-676-2-3p_ssc-miR-676-3p_MIMAT0013943	225.632	-0.131843	0.334949	0.693861	0.930664
ssc-mir-95-3p_ssc-miR-95_MIMAT0002142	21.9664	-0.130712	0.29679	0.659633	0.930664
ssc-let-7d-5p_ssc-let-7d-5p_MIMAT0025356	1392.45	0.0403094	0.111529	0.717782	0.939139
ssc-mir-10a-3p_ssc-miR-10a-3p_MIMAT0022954	15.1412	-0.131129	0.364442	0.71899	0.939139
ssc-mir-10a-3p_ssc-miR-10a-5p_MIMAT0013884_2	15.1412	-0.131129	0.364442	0.71899	0.939139
ssc-mir-142-3p_ssc-miR-142-5p_MIMAT0013919_2	24.9037	-0.112517	0.35291	0.749857	0.939139
ssc-mir-17-3p_ssc-miR-17-3p_MIMAT0015268	18.0094	0.0817013	0.245015	0.738792	0.939139
ssc-mir-17-3p_ssc-miR-17-5p_MIMAT0007755_2	18.0094	0.0817013	0.245015	0.738792	0.939139
ssc-mir-23a-5p_ssc-miR-23a_MIMAT0002133_2	3.74947	0.137706	0.424057	0.745382	0.939139
ssc-mir-29b-1-3p_ssc-miR-29b_MIMAT0002137	68.4509	0.063943	0.200329	0.749582	0.939139
ssc-mir-29b-2-3p_ssc-miR-29b_MIMAT0002137	68.4509	0.063943	0.200329	0.749582	0.939139
ssc-mir-30c-2-3p_ssc-miR-30c-3p_MIMAT0022922	42.5465	0.0790175	0.240547	0.742541	0.939139
ssc-mir-30c-2-3p_ssc-miR-30c-5p_MIMAT0002167_2	42.5465	0.0790175	0.240547	0.742541	0.939139
ssc-mir-323-3p_ssc-miR-323_MIMAT0002139	9.79216	0.139308	0.417992	0.738924	0.939139
ssc-mir-339-1-5p_ssc-miR-339_MIMAT0025372	445.178	-0.0557059	0.175506	0.750939	0.939139
ssc-mir-339-2-5p_ssc-miR-339_MIMAT0025372	445.178	-0.0557059	0.175506	0.750939	0.939139
ssc-mir-339-1-5p_ssc-miR-4334-3p_MIMAT0020366	445.178	-0.0557059	0.175506	0.750939	0.939139
ssc-mir-339-2-5p_ssc-miR-4334-3p_MIMAT0020366	445.178	-0.0557059	0.175506	0.750939	0.939139
ssc-mir-4334-3p_ssc-miR-4334-3p_MIMAT0020366	445.178	-0.0557059	0.175506	0.750939	0.939139
ssc-mir-339-1-5p_ssc-miR-339-5p_MIMAT0013939	445.178	-0.0557059	0.175506	0.750939	0.939139
ssc-mir-34a-5p_ssc-miR-34a_MIMAT0007757	451.007	0.0852431	0.229778	0.710652	0.939139
ssc-mir-370-3p_ssc-miR-370_MIMAT0025373	8.52704	-0.14593	0.434381	0.736909	0.939139
ssc-mir-374a-3p_ssc-miR-374a-3p_MIMAT0013914	250.724	-0.0680779	0.200713	0.734474	0.939139
ssc-mir-504-5p_ssc-miR-504_MIMAT0013931	8.93751	0.121156	0.350068	0.729273	0.939139
ssc-mir-532-5p_ssc-miR-532-5p_MIMAT0013940	716.438	-0.0457556	0.143914	0.750533	0.939139
ssc-mir-205-3p_ssc-miR-205_MIMAT0002146_2	1.14974	-0.174828	0.557538	0.753846	0.939286
ssc-mir-452-5p_ssc-miR-452_MIMAT0025374	61.8101	-0.127525	0.408291	0.754783	0.939286
ssc-mir-30d-5p_ssc-miR-30d_MIMAT0013871	12232.5	-0.0365902	0.119867	0.760172	0.943662
ssc-mir-217-1-5p_ssc-miR-217_MIMAT0002131	2.56695	0.136215	0.478463	0.775879	0.957896
ssc-mir-217-2-5p_ssc-miR-217_MIMAT0002131	2.56695	0.136215	0.478463	0.775879	0.957896
ssc-mir-29b-1-3p_ssc-miR-29b_MIMAT0002137_3	68.999	0.0547838	0.197183	0.781141	0.957896
ssc-mir-29b-2-3p_ssc-miR-29b_MIMAT0002137_3	68.999	0.0547838	0.197183	0.781141	0.957896
ssc-mir-423-3p_ssc-miR-423-3p_MIMAT0013881	1397.49	0.0480436	0.17162	0.779523	0.957896
ssc-mir-16-1-5p_ssc-miR-16_MIMAT0007754	13904.4	0.037829	0.140783	0.788157	0.960469
ssc-mir-16-2-5p_ssc-miR-16_MIMAT0007754	13904.4	0.037829	0.140783	0.788157	0.960469
ssc-mir-16-1-5p_ssc-miR-16_MIMAT0007754_3	13906.5	0.0373648	0.140898	0.790863	0.960469
ssc-mir-16-2-5p_ssc-miR-16_MIMAT0007754_3	13906.5	0.0373648	0.140898	0.790863	0.960469
ssc-mir-139-3p_ssc-miR-139-3p_MIMAT0022921	6.91729	0.0854659	0.329295	0.795217	0.961125
ssc-mir-139-3p_ssc-miR-139-5p_MIMAT0002159_2	6.91729	0.0854659	0.329295	0.795217	0.961125
ssc-mir-129a-3p_ssc-miR-129a_MIMAT0013959	8.11281	0.106372	0.427184	0.803355	0.964026
ssc-mir-129a-3p_ssc-miR-129b_MIMAT0020586_2	8.11281	0.106372	0.427184	0.803355	0.964026
ssc-mir-664-3p_ssc-miR-664-3p_MIMAT0013907	58.1016	0.0659024	0.263989	0.802866	0.964026
ssc-let-7c-5p_ssc-let-7c_MIMAT0002151	18645.2	-0.0264321	0.107632	0.806008	0.964913
ssc-mir-125a-3p_ssc-miR-125a_MIMAT0013897_2	17.1028	0.0699537	0.306882	0.819685	0.967177
ssc-mir-1296-5p_ssc-miR-1296-5p_MIMAT0022964	16.1942	0.0638217	0.276036	0.817153	0.967177
ssc-mir-142-3p_ssc-miR-142-3p_MIMAT0020362	37.3345	-0.0744242	0.329557	0.821333	0.967177
ssc-mir-181a-1-3p_ssc-miR-181a_MIMAT0010191_2	143.362	0.0506194	0.214979	0.81385	0.967177
ssc-mir-23b-3p_ssc-miR-23b_MIMAT0013893	3383.27	0.0490964	0.20785	0.813269	0.967177
ssc-mir-3613-5p_ssc-miR-3613_MIMAT0025387	17.3499	0.0644523	0.269449	0.81095	0.967177
ssc-mir-486-2-3p_ssc-miR-486_MIMAT0013886_2	3.53255	-0.105005	0.455399	0.817643	0.967177
ssc-let-7f-1-5p_ssc-let-7f_MIMAT0002152	27087.9	0.0183798	0.0907866	0.839564	0.96744
ssc-let-7f-2-5p_ssc-let-7f_MIMAT0002152	27087.9	0.0183798	0.0907866	0.839564	0.96744
ssc-let-7f-1-5p_ssc-let-7f_MIMAT0002152_3	26591.2	0.0187767	0.0895478	0.833915	0.96744
ssc-let-7f-2-5p_ssc-let-7f_MIMAT0002152_3	26591.2	0.0187767	0.0895478	0.833915	0.96744
ssc-mir-1285-3p_ssc-miR-1285_MIMAT0013954	20.0977	0.0716813	0.326748	0.826356	0.96744
ssc-mir-224-5p_ssc-miR-224_MIMAT0002132	37.6103	0.0729693	0.381794	0.84843	0.96744
ssc-mir-27a-5p_ssc-miR-27a_MIMAT0002148_2	26.8875	-0.0520444	0.261169	0.842048	0.96744
ssc-mir-331-5p_ssc-miR-331-5p_MIMAT0013929	22.9919	-0.042683	0.220702	0.846648	0.96744
ssc-mir-331-5p_ssc-miR-331-5p_MIMAT0013929_2	22.9919	-0.042683	0.220702	0.846648	0.96744
ssc-mir-345-1-3p_ssc-miR-345-3p_MIMAT0013900	30.0468	-0.0400619	0.196335	0.838315	0.96744
ssc-mir-345-2-3p_ssc-miR-345-3p_MIMAT0013900	30.0468	-0.0400619	0.196335	0.838315	0.96744
ssc-mir-424-3p_ssc-miR-424-3p_MIMAT0013921	12.7514	-0.060022	0.311564	0.847235	0.96744
ssc-mir-500-3p_ssc-miR-500_MIMAT0013956	630.707	-0.0458338	0.218808	0.834081	0.96744
ssc-mir-7137-5p_ssc-miR-7137-5p_MIMAT0028149	3.54796	-0.0884145	0.436996	0.839664	0.96744
ssc-mir-628-3p_ssc-miR-628_MIMAT0013953_2	26.9787	0.0572247	0.318831	0.857559	0.971357
ssc-mir-652-5p_ssc-miR-652_MIMAT0017964	7.94291	0.0834514	0.465245	0.857646	0.971357
ssc-mir-652-5p_ssc-miR-652_MIMAT0017964_2	7.94291	0.0834514	0.465245	0.857646	0.971357
ssc-mir-137-3p_ssc-miR-137_MIMAT0025362	1.89336	-0.0768287	0.50997	0.880249	0.973324
ssc-mir-15b-3p_ssc-miR-15b_MIMAT0002125_2	24.5661	-0.0453539	0.281431	0.871972	0.973324
ssc-mir-16-1-3p_ssc-miR-16_MIMAT0007754_2	6.55176	0.0630107	0.375818	0.866848	0.973324
ssc-mir-17-5p_ssc-miR-17-5p_MIMAT0007755	119.212	-0.0185931	0.126495	0.883142	0.973324
ssc-mir-181a-1-5p_ssc-miR-181a_MIMAT0010191	41701.1	0.0212046	0.153708	0.890277	0.973324
ssc-mir-181a-2-5p_ssc-miR-181a_MIMAT0010191	41701.1	0.0212046	0.153708	0.890277	0.973324
ssc-mir-181a-1-5p_ssc-miR-181a_MIMAT0010191_3	41700.8	0.0212038	0.15371	0.890282	0.973324
ssc-mir-181a-2-5p_ssc-miR-181a_MIMAT0010191_3	41700.8	0.0212038	0.15371	0.890282	0.973324
ssc-mir-196a-2-3p_ssc-miR-196a_MIMAT0002163_2	3.52411	0.0738311	0.519734	0.887036	0.973324
ssc-mir-27b-3p_ssc-miR-27b-3p_MIMAT0013890	65737	-0.0218598	0.136543	0.872806	0.973324
ssc-mir-28-3p_ssc-miR-28-3p_MIMAT0015211	6159.04	0.0210295	0.136691	0.87773	0.973324
ssc-mir-338-5p_ssc-miR-338_MIMAT0015713_2	8.03752	0.0659898	0.413014	0.873058	0.973324
ssc-mir-432-5p_ssc-miR-432-5p_MIMAT0013946	16.9746	-0.0575955	0.369649	0.876182	0.973324
ssc-mir-503-5p_ssc-miR-503_MIMAT0010189	3.8508	-0.0679569	0.453601	0.880909	0.973324
ssc-mir-7-1-5p_ssc-miR-7_MIMAT0002141	43.9755	0.0491569	0.355583	0.890048	0.973324
ssc-mir-7-2-5p_ssc-miR-7_MIMAT0002141	43.9755	0.0491569	0.355583	0.890048	0.973324
ssc-mir-195-3p_ssc-miR-195_MIMAT0013928_2	9.17389	0.0422601	0.32233	0.89569	0.977116
ssc-mir-339-1-5p_ssc-miR-339_MIMAT0025372_3	198.398	-0.0225919	0.195534	0.908018	0.977865
ssc-mir-339-2-5p_ssc-miR-339_MIMAT0025372_3	198.398	-0.0225919	0.195534	0.908018	0.977865
ssc-mir-339-1-5p_ssc-miR-4334-3p_MIMAT0020366_3	198.398	-0.0225919	0.195534	0.908018	0.977865
ssc-mir-339-2-5p_ssc-miR-4334-3p_MIMAT0020366_3	198.398	-0.0225919	0.195534	0.908018	0.977865
ssc-mir-4334-3p_ssc-miR-4334-3p_MIMAT0020366_3	198.398	-0.0225919	0.195534	0.908018	0.977865
ssc-mir-7144-5p_ssc-miR-7144-5p_MIMAT0028163	2.45385	-0.0555627	0.475947	0.907065	0.977865
ssc-mir-374b-5p_ssc-miR-374b-5p_MIMAT0013915	50.2588	0.0226969	0.204284	0.911534	0.979558
ssc-mir-362-5p_ssc-miR-362_MIMAT0017958	21.7407	0.028503	0.264209	0.91409	0.980216
ssc-mir-135-1-5p_ssc-miR-135_MIMAT0002121	2.58005	0.0466785	0.4829	0.922994	0.984229
ssc-mir-135-2-5p_ssc-miR-135_MIMAT0002121	2.58005	0.0466785	0.4829	0.922994	0.984229
ssc-mir-664-5p_ssc-miR-664-5p_MIMAT0013906	90.3142	-0.0264284	0.275913	0.923691	0.984229
ssc-mir-320-3p_ssc-miR-320_MIMAT0013878	1375.32	-0.0161271	0.179873	0.928559	0.987328
ssc-let-7i-5p_ssc-let-7i_MIMAT0002153	16025.5	0.00991224	0.142646	0.944601	0.989482
ssc-mir-148b-3p_ssc-miR-148b-3p_MIMAT0013901	1161.5	0.0140614	0.194813	0.942459	0.989482
ssc-mir-18a-5p_ssc-miR-18a_MIMAT0002161	15.9119	-0.0135282	0.280079	0.961476	0.989482
ssc-mir-191-3p_ssc-miR-191_MIMAT0013876_2	22.045	-0.00767214	0.206935	0.970425	0.989482
ssc-mir-193a-3p_ssc-miR-193a-3p_MIMAT0013895	114.439	-0.00962525	0.156953	0.9511	0.989482
ssc-mir-193a-3p_ssc-miR-193a-5p_MIMAT0013894_2	114.439	-0.00962525	0.156953	0.9511	0.989482
ssc-mir-196a-1-5p_ssc-miR-196a_MIMAT0002163	169.236	0.0115457	0.561424	0.983593	0.989482
ssc-mir-196a-2-5p_ssc-miR-196a_MIMAT0002163	169.236	0.0115457	0.561424	0.983593	0.989482
ssc-mir-196a-1-5p_ssc-miR-196a_MIMAT0002163_3	234.933	0.0149907	0.558803	0.978598	0.989482
ssc-mir-196a-2-5p_ssc-miR-196a_MIMAT0002163_3	234.933	0.0149907	0.558803	0.978598	0.989482
ssc-mir-23b-5p_ssc-miR-23b_MIMAT0013893_2	5.15291	0.0103985	0.392001	0.978837	0.989482
ssc-mir-29b-2-5p_ssc-miR-29b_MIMAT0002137_2	4.97961	-0.0170013	0.370112	0.963362	0.989482
ssc-mir-30b-3p_ssc-miR-30b-3p_MIMAT0015269	6.33715	-0.013435	0.381627	0.971917	0.989482
ssc-mir-30b-3p_ssc-miR-30b-5p_MIMAT0007756_2	6.33715	-0.013435	0.381627	0.971917	0.989482
ssc-mir-30c-1-3p_ssc-miR-30c-1-3p_MIMAT0022976	36.89	0.0106186	0.191027	0.955671	0.989482
ssc-mir-328-3p_ssc-miR-328_MIMAT0013949	100.472	-0.00764993	0.255227	0.976089	0.989482
ssc-mir-338-3p_ssc-miR-338_MIMAT0015713	66.579	0.00930998	0.451766	0.983558	0.989482
ssc-mir-378-1-3p_ssc-miR-378_MIMAT0013868_3	9383.62	0.0042139	0.186767	0.981999	0.989482
ssc-mir-378-2-3p_ssc-miR-378_MIMAT0013868_3	9383.62	0.0042139	0.186767	0.981999	0.989482
ssc-mir-491-3p_ssc-miR-491_MIMAT0020592_2	3.19183	0.0190061	0.424713	0.964306	0.989482
ssc-mir-505-5p_ssc-miR-505_MIMAT0013961_2	5.51298	-0.0269482	0.389735	0.944874	0.989482
ssc-mir-545-5p_ssc-miR-545-5p_MIMAT0020593	11.4178	0.0204244	0.287492	0.943363	0.989482
ssc-mir-628-5p_ssc-miR-628_MIMAT0013953	73.3706	-0.0145803	0.231353	0.949749	0.989482
ssc-mir-671-5p_ssc-miR-671-5p_MIMAT0025381	4.7787	-0.0111261	0.376124	0.976401	0.989482
ssc-mir-671-5p_ssc-miR-671-5p_MIMAT0025381_2	4.7787	-0.0111261	0.376124	0.976401	0.989482
ssc-mir-769-3p_ssc-miR-769-3p_MIMAT0013958	9.76462	-0.014519	0.300034	0.961405	0.989482
ssc-mir-769-3p_ssc-miR-769-5p_MIMAT0020363_2	9.76462	-0.014519	0.300034	0.961405	0.989482
ssc-mir-378-1-3p_ssc-miR-378_MIMAT0013868	9552.84	-0.000865896	0.186437	0.996294	0.998275
ssc-mir-378-2-3p_ssc-miR-378_MIMAT0013868	9552.84	-0.000865896	0.186437	0.996294	0.998275
ssc-mir-92a-1-5p_ssc-miR-92a_MIMAT0013908_2	3.10513	0.000396449	0.447121	0.999293	0.999293
ssc-mir-1-3p_ssc-miR-1_MIMAT0010187	73.0483	-2.21573	0.568932	NA	NA
ssc-mir-122-5p_ssc-miR-122_MIMAT0002119	101.33	0.0398652	0.583731	NA	NA
ssc-mir-122-3p_ssc-miR-122_MIMAT0002119_2	6.24985	-0.257966	0.578465	NA	NA
ssc-mir-133a-1-3p_ssc-miR-133a-3p_MIMAT0010186	2547.08	-2.20712	0.574618	NA	NA
ssc-mir-133a-2-3p_ssc-miR-133a-3p_MIMAT0010186	2547.08	-2.20712	0.574618	NA	NA
ssc-mir-133a-1-5p_ssc-miR-133a-5p_MIMAT0015299	7.44362	-1.45923	0.572133	NA	NA
ssc-mir-133a-2-5p_ssc-miR-133a-5p_MIMAT0015299	7.44362	-1.45923	0.572133	NA	NA
ssc-mir-133a-1-5p_ssc-miR-133a-5p_MIMAT0015299_2	7.44362	-1.45923	0.572133	NA	NA
ssc-mir-133a-2-5p_ssc-miR-133a-5p_MIMAT0015299_2	7.44362	-1.45923	0.572133	NA	NA
ssc-mir-133a-1-5p_ssc-miR-133a-5p_MIMAT0015299_3	7.55864	-1.47001	0.572482	NA	NA
ssc-mir-133a-2-5p_ssc-miR-133a-5p_MIMAT0015299_3	7.55864	-1.47001	0.572482	NA	NA
ssc-mir-133a-1-5p_ssc-miR-133a-5p_MIMAT0015299_2_3	7.55864	-1.47001	0.572482	NA	NA
ssc-mir-133a-2-5p_ssc-miR-133a-5p_MIMAT0015299_2_3	7.55864	-1.47001	0.572482	NA	NA
ssc-mir-133b-3p_ssc-miR-133b_MIMAT0013869	79.0583	-2.14376	0.57323	NA	NA
ssc-mir-184-3p_ssc-miR-184_MIMAT0002127	45.8135	-0.432073	0.455009	NA	NA
ssc-mir-192-5p_ssc-miR-192_MIMAT0013910	5201.45	-1.15283	0.564476	NA	NA
ssc-mir-194a-5p_ssc-miR-194a_MIMAT0025368	103.47	-1.17658	0.552556	NA	NA
ssc-mir-194b-5p_ssc-miR-194b-5p_MIMAT0020365	112.781	-2.27289	0.584025	NA	NA
ssc-mir-202-5p_ssc-miR-202-5p_MIMAT0013948	3.85704	-1.52973	0.576668	NA	NA
ssc-mir-204-5p_ssc-miR-204_MIMAT0002164	1468.59	2.15385	0.531092	NA	NA
ssc-mir-206-3p_ssc-miR-206_MIMAT0013864	24.1307	-2.07374	0.576507	NA	NA
ssc-mir-208b-3p_ssc-miR-208b_MIMAT0013912	4.36069	-1.37222	0.56342	NA	NA
ssc-mir-215-5p_ssc-miR-215_MIMAT0010192	1590.43	-2.15331	0.582592	NA	NA
ssc-mir-215-3p_ssc-miR-215_MIMAT0010192_2	21.5358	-2.17868	0.584054	NA	NA
ssc-mir-34c-1-5p_ssc-miR-34c_MIMAT0013916	24.0172	0.899535	0.582711	NA	NA
ssc-mir-34c-2-5p_ssc-miR-34c_MIMAT0013916	24.0172	0.899535	0.582711	NA	NA
ssc-mir-429-3p_ssc-miR-429_MIMAT0020591	21.1087	-0.705211	0.568925	NA	NA
ssc-mir-452-3p_ssc-miR-452_MIMAT0025374_2	13.629	-0.315738	0.482788	NA	NA
ssc-mir-486-1-3p_ssc-miR-486_MIMAT0013886	9287.59	0.298017	0.468338	NA	NA
ssc-mir-486-2-5p_ssc-miR-486_MIMAT0013886	9287.59	0.298017	0.468338	NA	NA
ssc-mir-99b-5p_ssc-miR-99b_MIMAT0006018	13860.2	-0.131938	0.413002	NA	NA
