# Supplementary material for: Gender and Obesity Specific MicroRNA Expression in Adipose Tissue from Lean and Obese Pigs
Source: PLoS One. 2015 Jul 29;10(7):e0131650. doi: 10.1371/journal.pone.0131650 (PMC4519260; doi:10.1371/journal.pone.0131650)
Supplement: S3 Dataset — (XLSX) [file pone.0131650.s003.xlsx]

## Sheet: Sheet1
S3 Dataset. DESeq2 Analysis Lean vs Obese Male Animals.
	baseMean	log2FoldChange	lfcSE	pvalue	padj
ssc-mir-199b-5p_ssc-miR-199b-5p_MIMAT0017339	3974.28	-0.87002	0.156374	2.64088e-08	6.21927e-06
ssc-mir-199b-5p_ssc-miR-199b-5p_MIMAT0017339_2	3974.28	-0.87002	0.156374	2.64088e-08	6.21927e-06
ssc-mir-199a-1-5p_ssc-miR-199a-5p_MIMAT0013874	7021.41	-1.28251	0.303935	2.44661e-05	0.00115235
ssc-mir-199a-2-5p_ssc-miR-199a-5p_MIMAT0013874	7021.41	-1.28251	0.303935	2.44661e-05	0.00115235
ssc-mir-199a-1-5p_ssc-miR-199a-5p_MIMAT0013874_2	7021.41	-1.28251	0.303935	2.44661e-05	0.00115235
ssc-mir-199a-2-5p_ssc-miR-199a-5p_MIMAT0013874_2	7021.41	-1.28251	0.303935	2.44661e-05	0.00115235
ssc-mir-199a-1-5p_ssc-miR-199a-5p_MIMAT0013874_3	7021.16	-1.28268	0.30393	2.43966e-05	0.00115235
ssc-mir-199a-2-5p_ssc-miR-199a-5p_MIMAT0013874_3	7021.16	-1.28268	0.30393	2.43966e-05	0.00115235
ssc-mir-199a-1-5p_ssc-miR-199a-5p_MIMAT0013874_2_3	7021.16	-1.28268	0.30393	2.43966e-05	0.00115235
ssc-mir-199a-2-5p_ssc-miR-199a-5p_MIMAT0013874_2_3	7021.16	-1.28268	0.30393	2.43966e-05	0.00115235
ssc-mir-130a-3p_ssc-miR-130a_MIMAT0007758	529.593	-0.916153	0.222708	3.89362e-05	0.00166718
ssc-mir-181c-5p_ssc-miR-181c_MIMAT0002144	1323.46	-0.624395	0.173768	0.000326564	0.0122122
ssc-mir-9-1-3p_ssc-miR-9_MIMAT0025358_2_3	5.25355	1.93611	0.54577	0.000388923	0.0122122
ssc-mir-9-2-3p_ssc-miR-9_MIMAT0025358_2_3	5.25355	1.93611	0.54577	0.000388923	0.0122122
ssc-mir-9-3-3p_ssc-miR-9_MIMAT0025358_2_3	5.25355	1.93611	0.54577	0.000388923	0.0122122
ssc-mir-205-5p_ssc-miR-205_MIMAT0002146	21.0418	-1.79511	0.523806	0.000610156	0.0179615
ssc-mir-455-3p_ssc-miR-455-3p_MIMAT0013960	211.038	0.813601	0.24371	0.000842635	0.0216744
ssc-mir-9-1-3p_ssc-miR-9_MIMAT0025358_2	5.35465	1.80324	0.54416	0.000920357	0.0216744
ssc-mir-9-2-3p_ssc-miR-9_MIMAT0025358_2	5.35465	1.80324	0.54416	0.000920357	0.0216744
ssc-mir-9-3-3p_ssc-miR-9_MIMAT0025358_2	5.35465	1.80324	0.54416	0.000920357	0.0216744
ssc-mir-34c-1-3p_ssc-miR-34c_MIMAT0013916_2	7.84233	1.91195	0.633561	0.00254636	0.0545153
ssc-mir-34c-2-3p_ssc-miR-34c_MIMAT0013916_2	7.84233	1.91195	0.633561	0.00254636	0.0545153
ssc-mir-4332-3p_ssc-miR-4332_MIMAT0017962	16.2598	1.08158	0.364762	0.00302505	0.0608241
ssc-mir-489-3p_ssc-miR-489_MIMAT0025375	4.42547	1.78607	0.60387	0.00309932	0.0608241
ssc-mir-145-3p_ssc-miR-145-3p_MIMAT0022919	563.919	-0.623795	0.213333	0.00345513	0.062805
ssc-mir-145-3p_ssc-miR-145-5p_MIMAT0002123_2	563.818	-0.623391	0.213272	0.00346694	0.062805
ssc-mir-145-5p_ssc-miR-145-5p_MIMAT0002123	2749.12	-0.453372	0.162528	0.00527897	0.0889323
ssc-mir-615-3p_ssc-miR-615_MIMAT0020595	19.5966	0.968272	0.347173	0.00528684	0.0889323
ssc-mir-126-5p_ssc-miR-126-5p_MIMAT0018377	24850	-0.566709	0.206991	0.00618436	0.0970944
ssc-mir-7139-5p_ssc-miR-7139-5p_MIMAT0028153	22.1309	1.33724	0.487606	0.00609801	0.0970944
ssc-mir-222-3p_ssc-miR-222_MIMAT0013942	434.044	0.995894	0.39577	0.0118578	0.180162
ssc-mir-136-5p_ssc-miR-136_MIMAT0002158	18.2362	-1.09808	0.464031	0.0179623	0.256371
ssc-mir-136-5p_ssc-miR-136_MIMAT0002158_2	18.2362	-1.09808	0.464031	0.0179623	0.256371
ssc-mir-140-5p_ssc-miR-140-5p_MIMAT0002143	56.2329	-0.781819	0.337068	0.0203696	0.274116
ssc-mir-140-5p_ssc-miR-140-5p_MIMAT0002143_2	56.2329	-0.781819	0.337068	0.0203696	0.274116
ssc-mir-212-5p_ssc-miR-212_MIMAT0025370	14.7371	1.2778	0.570234	0.0250367	0.309844
ssc-mir-212-5p_ssc-miR-212_MIMAT0025370_2	14.7371	1.2778	0.570234	0.0250367	0.309844
ssc-mir-708-3p_ssc-miR-708-3p_MIMAT0017383	26.3233	-0.673322	0.301751	0.0256559	0.309844
ssc-mir-708-3p_ssc-miR-708-5p_MIMAT0013945_2	26.3233	-0.673322	0.301751	0.0256559	0.309844
ssc-mir-7142-3p_ssc-miR-7142-3p_MIMAT0028160	397.058	0.448857	0.205204	0.0287153	0.338123
ssc-mir-758-3p_ssc-miR-758_MIMAT0015719	28.5412	-0.893407	0.44735	0.0458131	0.526292
ssc-let-7d-5p_ssc-let-7d-5p_MIMAT0025356	1410.9	0.196604	0.100643	0.0507622	0.532857
ssc-mir-143-3p_ssc-miR-143-3p_MIMAT0013879	188468	-0.311761	0.161241	0.0531725	0.532857
ssc-mir-153-3p_ssc-miR-153_MIMAT0002160	2.32848	1.20228	0.618158	0.0517827	0.532857
ssc-mir-376a-3p_ssc-miR-376a-3p_MIMAT0015716	4.13467	-1.07804	0.549461	0.0497624	0.532857
ssc-mir-376a-3p_ssc-miR-376a-5p_MIMAT0015715_2	4.13467	-1.07804	0.549461	0.0497624	0.532857
ssc-mir-499-5p_ssc-miR-499-5p_MIMAT0013877	35.5226	-0.658446	0.340013	0.0528027	0.532857
ssc-mir-30b-5p_ssc-miR-30b-5p_MIMAT0007756	1203.31	-0.409914	0.215976	0.0577017	0.566197
ssc-mir-210-5p_ssc-miR-210_MIMAT0007761_2	4.69836	0.966897	0.517119	0.0615148	0.570353
ssc-mir-214-5p_ssc-miR-214_MIMAT0002147_2	103.157	-0.690989	0.369902	0.0617579	0.570353
ssc-mir-425-5p_ssc-miR-425-5p_MIMAT0013917	422.8	0.392774	0.2087	0.0598354	0.570353
ssc-mir-19b-1-3p_ssc-miR-19b_MIMAT0013950	163.618	-0.332794	0.183653	0.0699728	0.578196
ssc-mir-19b-2-3p_ssc-miR-19b_MIMAT0013950	163.618	-0.332794	0.183653	0.0699728	0.578196
ssc-mir-19b-1-3p_ssc-miR-19b_MIMAT0013950_3	163.646	-0.333191	0.183733	0.0697617	0.578196
ssc-mir-19b-2-3p_ssc-miR-19b_MIMAT0013950_3	163.646	-0.333191	0.183733	0.0697617	0.578196
ssc-mir-28-5p_ssc-miR-28-5p_MIMAT0002136	861.229	-0.366341	0.200814	0.0681092	0.578196
ssc-mir-28-5p_ssc-miR-28-5p_MIMAT0002136_2	861.229	-0.366341	0.200814	0.0681092	0.578196
ssc-mir-106a-5p_ssc-miR-106a_MIMAT0002118	3.12994	1.01016	0.56171	0.0721178	0.585646
ssc-mir-184-3p_ssc-miR-184_MIMAT0002127	56.0626	-1.01893	0.572185	0.0749493	0.589329
ssc-mir-582-5p_ssc-miR-582_MIMAT0025380_2	12.7134	-0.754642	0.423953	0.0750737	0.589329
ssc-mir-186-5p_ssc-miR-186_MIMAT0002162	8005.52	-0.245529	0.139234	0.0778295	0.600946
ssc-mir-101-1-3p_ssc-miR-101_MIMAT0010185	1968.87	-0.45423	0.266775	0.0886302	0.650999
ssc-mir-101-2-3p_ssc-miR-101_MIMAT0010185	1968.87	-0.45423	0.266775	0.0886302	0.650999
ssc-mir-101-1-3p_ssc-miR-101_MIMAT0010185_3	1934.42	-0.455477	0.269357	0.0908407	0.650999
ssc-mir-101-2-3p_ssc-miR-101_MIMAT0010185_3	1934.42	-0.455477	0.269357	0.0908407	0.650999
ssc-mir-369-3p_ssc-miR-369_MIMAT0015714	8.80187	-0.782162	0.463096	0.0912227	0.650999
ssc-mir-221-3p_ssc-miR-221-3p_MIMAT0007762	550.445	0.572961	0.341855	0.0937318	0.658921
ssc-let-7e-3p_ssc-let-7e_MIMAT0013866_2	35.0872	0.399922	0.24008	0.0957556	0.663248
ssc-mir-2483-3p_ssc-miR-2483_MIMAT0025390	6.49619	-0.785241	0.477102	0.0997936	0.671468
ssc-mir-2483-3p_ssc-miR-2483_MIMAT0025390_2	6.49619	-0.785241	0.477102	0.0997936	0.671468
ssc-mir-532-3p_ssc-miR-532-3p_MIMAT0013941	50.6914	0.425759	0.262001	0.104156	0.681354
ssc-mir-532-3p_ssc-miR-532-5p_MIMAT0013940_2	50.6914	0.425759	0.262001	0.104156	0.681354
ssc-mir-143-5p_ssc-miR-143-5p_MIMAT0017374	24.168	-0.566322	0.355426	0.111079	0.707002
ssc-mir-143-5p_ssc-miR-143-5p_MIMAT0017374_2	24.168	-0.566322	0.355426	0.111079	0.707002
ssc-mir-219-3p_ssc-miR-219_MIMAT0020590	4.95514	0.97844	0.617319	0.11297	0.709454
ssc-mir-125b-1-3p_ssc-miR-125b_MIMAT0002120_2	313.084	0.266246	0.171223	0.119953	0.743394
ssc-mir-151-3p_ssc-miR-151-3p_MIMAT0013883	8825.8	0.28048	0.184531	0.128519	0.766235
ssc-mir-151-3p_ssc-miR-151-5p_MIMAT0013882_2	8825.8	0.28048	0.184531	0.128519	0.766235
ssc-mir-95-3p_ssc-miR-95_MIMAT0002142	24.0888	-0.568099	0.371884	0.126606	0.766235
ssc-mir-138-5p_ssc-miR-138_MIMAT0025363	13.6044	0.935583	0.618202	0.13018	0.766433
ssc-let-7a-1-3p_ssc-let-7a_MIMAT0013865_2	2.6183	-0.74074	0.586863	0.206875	0.794041
ssc-mir-107-3p_ssc-miR-107_MIMAT0002155	1106.75	0.42057	0.331872	0.20506	0.794041
ssc-mir-1306-5p_ssc-miR-1306-5p_MIMAT0013937	34.067	0.479819	0.341132	0.159562	0.794041
ssc-mir-1307-3p_ssc-miR-1307_MIMAT0013936	100.319	0.279247	0.223281	0.21106	0.794041
ssc-mir-1307-3p_ssc-miR-1307_MIMAT0013936_2	100.319	0.279247	0.223281	0.21106	0.794041
ssc-mir-140-3p_ssc-miR-140-3p_MIMAT0006786	2762.21	-0.343314	0.255159	0.178467	0.794041
ssc-mir-144-3p_ssc-miR-144_MIMAT0025364	62.9839	0.80177	0.564448	0.155477	0.794041
ssc-mir-144-3p_ssc-miR-144_MIMAT0025364_2	62.9839	0.80177	0.564448	0.155477	0.794041
ssc-mir-1468-5p_ssc-miR-1468_MIMAT0025386	3829.84	0.424086	0.30085	0.15865	0.794041
ssc-mir-146a-5p_ssc-miR-146a-5p_MIMAT0022963	2206.99	0.424423	0.339937	0.211835	0.794041
ssc-mir-148a-5p_ssc-miR-148a-5p_MIMAT0022920	679.433	-0.321054	0.227504	0.158187	0.794041
ssc-mir-148a-3p_ssc-miR-148a-3p_MIMAT0002124	35124.1	-0.184536	0.144161	0.200522	0.794041
ssc-mir-148a-5p_ssc-miR-148a-5p_MIMAT0022920_2	679.433	-0.321054	0.227504	0.158187	0.794041
ssc-mir-183-5p_ssc-miR-183_MIMAT0002145	40.6741	-0.827166	0.570348	0.146979	0.794041
ssc-mir-1839-5p_ssc-miR-1839-5p_MIMAT0013952	7.36944	0.760514	0.521968	0.145113	0.794041
ssc-mir-185-5p_ssc-miR-185_MIMAT0007759	105.404	0.437213	0.306357	0.153541	0.794041
ssc-mir-199a-1-3p_ssc-miR-199b-3p_MIMAT0007760	21990.1	-0.45439	0.360264	0.207211	0.794041
ssc-mir-199a-2-3p_ssc-miR-199b-3p_MIMAT0007760	21990.1	-0.45439	0.360264	0.207211	0.794041
ssc-mir-199b-3p_ssc-miR-199b-3p_MIMAT0007760	21990.1	-0.45439	0.360264	0.207211	0.794041
ssc-mir-199a-1-3p_ssc-miR-199a-3p_MIMAT0013875	21989.4	-0.454367	0.360269	0.207242	0.794041
ssc-mir-199a-2-3p_ssc-miR-199a-3p_MIMAT0013875	21989.4	-0.454367	0.360269	0.207242	0.794041
ssc-mir-199b-3p_ssc-miR-199a-3p_MIMAT0013875	21989.4	-0.454367	0.360269	0.207242	0.794041
ssc-mir-199a-1-3p_ssc-miR-199b-3p_MIMAT0007760_3	21905.2	-0.453705	0.360403	0.208072	0.794041
ssc-mir-199a-2-3p_ssc-miR-199b-3p_MIMAT0007760_3	21905.2	-0.453705	0.360403	0.208072	0.794041
ssc-mir-199b-3p_ssc-miR-199b-3p_MIMAT0007760_3	21905.2	-0.453705	0.360403	0.208072	0.794041
ssc-mir-199a-1-3p_ssc-miR-199a-3p_MIMAT0013875_3	21904.5	-0.453682	0.360408	0.208103	0.794041
ssc-mir-199a-2-3p_ssc-miR-199a-3p_MIMAT0013875_3	21904.5	-0.453682	0.360408	0.208103	0.794041
ssc-mir-199b-3p_ssc-miR-199a-3p_MIMAT0013875_3	21904.5	-0.453682	0.360408	0.208103	0.794041
ssc-mir-19a-3p_ssc-miR-19a_MIMAT0002128	10.4635	0.493354	0.381013	0.195373	0.794041
ssc-mir-22-5p_ssc-miR-22-5p_MIMAT0015709	79.0992	-0.39262	0.265627	0.139383	0.794041
ssc-mir-2320-5p_ssc-miR-2320-5p_MIMAT0020597	244.536	0.329667	0.258271	0.201801	0.794041
ssc-mir-2320-3p_ssc-miR-2320-3p_MIMAT0020598	33.6135	0.591939	0.409151	0.147967	0.794041
ssc-mir-2320-3p_ssc-miR-2320-5p_MIMAT0020597_2	33.6135	0.591939	0.409151	0.147967	0.794041
ssc-mir-2411-5p_ssc-miR-2411_MIMAT0025389	1.75466	0.78996	0.618002	0.201162	0.794041
ssc-mir-299-5p_ssc-miR-299_MIMAT0015712	15.4085	-0.600198	0.460608	0.192555	0.794041
ssc-mir-29c-3p_ssc-miR-29c_MIMAT0002166	366.506	-0.274281	0.212399	0.196583	0.794041
ssc-mir-335-5p_ssc-miR-335_MIMAT0013955	19.6051	-0.583908	0.427105	0.171585	0.794041
ssc-mir-335-5p_ssc-miR-335_MIMAT0013955_2	19.6051	-0.583908	0.427105	0.171585	0.794041
ssc-mir-340-1-5p_ssc-miR-340_MIMAT0013891	218.601	-0.318979	0.243268	0.189783	0.794041
ssc-mir-340-2-5p_ssc-miR-340_MIMAT0013891	218.601	-0.318979	0.243268	0.189783	0.794041
ssc-mir-423-5p_ssc-miR-423-5p_MIMAT0013880	1578.16	0.308831	0.24767	0.212419	0.794041
ssc-mir-423-5p_ssc-miR-423-5p_MIMAT0013880_2	1578.16	0.308831	0.24767	0.212419	0.794041
ssc-mir-491-5p_ssc-miR-491_MIMAT0020592	8.96261	-0.58701	0.460005	0.201922	0.794041
ssc-mir-664-3p_ssc-miR-664-3p_MIMAT0013907	57.0001	0.499087	0.338415	0.140273	0.794041
ssc-mir-664-5p_ssc-miR-664-5p_MIMAT0013906	87.4106	0.433811	0.340196	0.202246	0.794041
ssc-mir-99a-3p_ssc-miR-99a_MIMAT0013896_2	166.609	-0.391054	0.289112	0.176183	0.794041
ssc-mir-30e-3p_ssc-miR-30e-3p_MIMAT0013873	722.899	-0.23129	0.187483	0.217329	0.799704
ssc-mir-30e-3p_ssc-miR-30e-5p_MIMAT0013872_2	722.899	-0.23129	0.187483	0.217329	0.799704
ssc-mir-139-5p_ssc-miR-139-5p_MIMAT0002159	291.614	-0.301525	0.246961	0.222108	0.810953
ssc-let-7i-3p_ssc-let-7i_MIMAT0002153_2	31.166	-0.349614	0.29231	0.231681	0.814018
ssc-mir-15b-3p_ssc-miR-15b_MIMAT0002125_2	26.1896	0.377356	0.312891	0.227806	0.814018
ssc-mir-191-5p_ssc-miR-191_MIMAT0013876	60482.8	0.46926	0.388447	0.227032	0.814018
ssc-mir-195-5p_ssc-miR-195_MIMAT0013928	1661.82	-0.382516	0.325191	0.239483	0.814018
ssc-mir-216-1-5p_ssc-miR-216_MIMAT0002130	1.99924	0.71419	0.612607	0.243687	0.814018
ssc-mir-216-2-5p_ssc-miR-216_MIMAT0002130	1.99924	0.71419	0.612607	0.243687	0.814018
ssc-mir-216-1-5p_ssc-miR-216_MIMAT0002130_2	1.99924	0.71419	0.612607	0.243687	0.814018
ssc-mir-216-2-5p_ssc-miR-216_MIMAT0002130_2	1.99924	0.71419	0.612607	0.243687	0.814018
ssc-mir-328-3p_ssc-miR-328_MIMAT0013949	108.23	0.370569	0.313591	0.237326	0.814018
ssc-mir-652-5p_ssc-miR-652_MIMAT0017964	6.25504	0.630231	0.538715	0.242051	0.814018
ssc-mir-652-5p_ssc-miR-652_MIMAT0017964_2	6.25504	0.630231	0.538715	0.242051	0.814018
ssc-mir-935-3p_ssc-miR-935_MIMAT0013947	3.10145	0.723208	0.600991	0.228837	0.814018
ssc-mir-29c-5p_ssc-miR-29c_MIMAT0002166_2	26.9216	-0.337174	0.294985	0.25303	0.833407
ssc-mir-497-5p_ssc-miR-497_MIMAT0013926	549.37	-0.397519	0.347356	0.252452	0.833407
ssc-mir-451-5p_ssc-miR-451_MIMAT0018382	6566.95	0.520625	0.460747	0.258493	0.845489
ssc-mir-30d-3p_ssc-miR-30d_MIMAT0013871_2	79.4978	-0.229842	0.208838	0.271082	0.875743
ssc-mir-411-3p_ssc-miR-411_MIMAT0017954	28.2475	-0.539718	0.490785	0.271462	0.875743
ssc-mir-15b-5p_ssc-miR-15b_MIMAT0002125	247.155	0.166349	0.153708	0.279145	0.881918
ssc-mir-324-5p_ssc-miR-324_MIMAT0013957	24.2677	0.413292	0.383254	0.280866	0.881918
ssc-mir-324-5p_ssc-miR-324_MIMAT0013957_2	24.2677	0.413292	0.383254	0.280866	0.881918
ssc-mir-98-5p_ssc-miR-98_MIMAT0013905	1647.77	0.182071	0.167327	0.276544	0.881918
ssc-mir-101-2-5p_ssc-miR-101_MIMAT0010185_2	11.0221	-0.503485	0.474343	0.288492	0.884901
ssc-mir-126-3p_ssc-miR-126-3p_MIMAT0018378	5787.47	-0.354704	0.334078	0.288354	0.884901
ssc-mir-126-3p_ssc-miR-126-5p_MIMAT0018377_2	5787.47	-0.354704	0.334078	0.288354	0.884901
ssc-mir-362-3p_ssc-miR-362_MIMAT0017958_2	4.31359	-0.585596	0.552663	0.289331	0.884901
ssc-mir-7-2-3p_ssc-miR-7_MIMAT0002141_2	20.3601	-0.326103	0.312139	0.296144	0.899897
ssc-let-7f-2-3p_ssc-let-7f_MIMAT0002152_2	25.4986	-0.302271	0.293161	0.302507	0.901776
ssc-mir-130b-5p_ssc-miR-130b_MIMAT0013922_2	62.2985	0.348386	0.335914	0.299675	0.901776
ssc-mir-30d-5p_ssc-miR-30d_MIMAT0013871	13676.1	-0.186624	0.180781	0.301921	0.901776
ssc-mir-193a-5p_ssc-miR-193a-5p_MIMAT0013894	314.47	0.215051	0.210656	0.307318	0.904668
ssc-mir-7137-5p_ssc-miR-7137-5p_MIMAT0028149	3.58843	0.54944	0.537421	0.306608	0.904668
ssc-mir-10a-5p_ssc-miR-10a-5p_MIMAT0013884	74915.3	0.454986	0.452274	0.314417	0.919815
ssc-mir-100-3p_ssc-miR-100_MIMAT0013911_2	9.9763	0.365413	0.390072	0.34887	0.925968
ssc-mir-128-1-5p_ssc-miR-128_MIMAT0002157_2	9.53518	0.395805	0.42635	0.353223	0.925968
ssc-mir-129a-5p_ssc-miR-129b_MIMAT0020586	18.9439	0.350413	0.379693	0.356067	0.925968
ssc-mir-129b-5p_ssc-miR-129b_MIMAT0020586	18.9439	0.350413	0.379693	0.356067	0.925968
ssc-mir-148b-3p_ssc-miR-148b-3p_MIMAT0013901	1274.11	0.270641	0.290971	0.352303	0.925968
ssc-mir-181b-1-5p_ssc-miR-181b_MIMAT0002126	2511.15	0.238104	0.253654	0.347887	0.925968
ssc-mir-181b-2-5p_ssc-miR-181b_MIMAT0002126	2511.15	0.238104	0.253654	0.347887	0.925968
ssc-mir-181b-1-5p_ssc-miR-181b_MIMAT0002126_3	2514.13	0.237409	0.253277	0.348578	0.925968
ssc-mir-181b-2-5p_ssc-miR-181b_MIMAT0002126_3	2514.13	0.237409	0.253277	0.348578	0.925968
ssc-mir-214-3p_ssc-miR-214_MIMAT0002147	993.187	-0.246551	0.265143	0.352435	0.925968
ssc-mir-296-5p_ssc-miR-296-5p_MIMAT0017952	8.0813	-0.387203	0.421076	0.357805	0.925968
ssc-mir-296-5p_ssc-miR-296-5p_MIMAT0017952_2	8.0813	-0.387203	0.421076	0.357805	0.925968
ssc-mir-30c-2-3p_ssc-miR-30c-3p_MIMAT0022922	44.6802	0.298413	0.318453	0.348722	0.925968
ssc-mir-30c-2-3p_ssc-miR-30c-5p_MIMAT0002167_2	44.6802	0.298413	0.318453	0.348722	0.925968
ssc-mir-320-3p_ssc-miR-320_MIMAT0013878	1391.27	0.224125	0.231383	0.332728	0.925968
ssc-mir-374b-3p_ssc-miR-374b-3p_MIMAT0017378	7.60119	0.468635	0.495456	0.344217	0.925968
ssc-mir-374b-3p_ssc-miR-374b-5p_MIMAT0013915_2	7.60119	0.468635	0.495456	0.344217	0.925968
ssc-mir-500-3p_ssc-miR-500_MIMAT0013956	717.274	0.252172	0.269314	0.349094	0.925968
ssc-mir-628-5p_ssc-miR-628_MIMAT0013953	82.0157	-0.300895	0.308434	0.329284	0.925968
ssc-mir-92a-1-3p_ssc-miR-92a_MIMAT0013908_3	12366	0.253064	0.274971	0.357399	0.925968
ssc-mir-92a-2-3p_ssc-miR-92a_MIMAT0013908_3	12366	0.253064	0.274971	0.357399	0.925968
ssc-let-7e-5p_ssc-let-7e_MIMAT0013866	4253.01	0.13924	0.152755	0.362017	0.931074
ssc-mir-10b-3p_ssc-miR-10b_MIMAT0013885_2	70.0709	-0.189179	0.240412	0.431344	0.931074
ssc-mir-125b-1-5p_ssc-miR-125b_MIMAT0002120	9304.8	-0.194421	0.249024	0.434958	0.931074
ssc-mir-125b-2-5p_ssc-miR-125b_MIMAT0002120	9304.8	-0.194421	0.249024	0.434958	0.931074
ssc-mir-125b-1-5p_ssc-miR-125b_MIMAT0002120_3	9279.39	-0.191097	0.249429	0.443595	0.931074
ssc-mir-125b-2-5p_ssc-miR-125b_MIMAT0002120_3	9279.39	-0.191097	0.249429	0.443595	0.931074
ssc-mir-1271-3p_ssc-miR-1271_MIMAT0017967	2.52339	-0.455419	0.595985	0.44478	0.931074
ssc-mir-1271-3p_ssc-miR-1271_MIMAT0017967_2	2.52339	-0.455419	0.595985	0.44478	0.931074
ssc-mir-129a-3p_ssc-miR-129a_MIMAT0013959	8.85487	0.489396	0.57657	0.39599	0.931074
ssc-mir-129a-3p_ssc-miR-129b_MIMAT0020586_2	8.85487	0.489396	0.57657	0.39599	0.931074
ssc-mir-132-3p_ssc-miR-132_MIMAT0025361	76.0729	0.403686	0.449605	0.369256	0.931074
ssc-mir-151-5p_ssc-miR-151-5p_MIMAT0013882	9658.7	0.131004	0.148432	0.377459	0.931074
ssc-mir-155-5p_ssc-miR-155-5p_MIMAT0022959	504.415	0.268774	0.34547	0.436572	0.931074
ssc-mir-181a-1-3p_ssc-miR-181a_MIMAT0010191_2	162.608	-0.226343	0.278833	0.416934	0.931074
ssc-mir-181d-5p_ssc-miR-181d-5p_MIMAT0013888	171.183	-0.172742	0.201726	0.391821	0.931074
ssc-mir-182-5p_ssc-miR-182_MIMAT0025366	292.475	-0.42166	0.521633	0.418892	0.931074
ssc-mir-18a-3p_ssc-miR-18a_MIMAT0002161_2	7.99913	0.435544	0.525482	0.407191	0.931074
ssc-mir-190b-5p_ssc-miR-190b_MIMAT0020588	3.00524	-0.50531	0.606019	0.404383	0.931074
ssc-mir-196a-2-3p_ssc-miR-196a_MIMAT0002163_2	3.9671	-0.529482	0.613692	0.388258	0.931074
ssc-mir-196b-1-3p_ssc-miR-196b-3p_MIMAT0017379	2.57709	-0.515585	0.615258	0.402032	0.931074
ssc-mir-196b-2-3p_ssc-miR-196b-3p_MIMAT0017379	2.57709	-0.515585	0.615258	0.402032	0.931074
ssc-mir-196b-1-3p_ssc-miR-196b-5p_MIMAT0013923_2	2.57709	-0.515585	0.615258	0.402032	0.931074
ssc-mir-196b-2-3p_ssc-miR-196b-5p_MIMAT0013923_2	2.57709	-0.515585	0.615258	0.402032	0.931074
ssc-mir-20a-5p_ssc-miR-20a_MIMAT0002129	96.4844	-0.188199	0.219342	0.390883	0.931074
ssc-mir-24-2-5p_ssc-miR-24-2-5p_MIMAT0026468	7.97365	-0.353816	0.459339	0.441138	0.931074
ssc-mir-24-2-5p_ssc-miR-24-2-5p_MIMAT0026468_2	7.97365	-0.353816	0.459339	0.441138	0.931074
ssc-mir-26a-5p_ssc-miR-26a_MIMAT0002135	99966.5	-0.170306	0.216008	0.430448	0.931074
ssc-mir-29a-5p_ssc-miR-29a_MIMAT0013870_2	5.6916	-0.376885	0.468345	0.420983	0.931074
ssc-mir-29b-1-3p_ssc-miR-29b_MIMAT0002137	75.5858	0.175525	0.210877	0.405208	0.931074
ssc-mir-29b-2-3p_ssc-miR-29b_MIMAT0002137	75.5858	0.175525	0.210877	0.405208	0.931074
ssc-mir-29b-1-3p_ssc-miR-29b_MIMAT0002137_3	76.0318	0.165268	0.212706	0.43717	0.931074
ssc-mir-29b-2-3p_ssc-miR-29b_MIMAT0002137_3	76.0318	0.165268	0.212706	0.43717	0.931074
ssc-mir-30e-5p_ssc-miR-30e-5p_MIMAT0013872	3156.2	-0.222127	0.24618	0.366899	0.931074
ssc-mir-362-5p_ssc-miR-362_MIMAT0017958	23.4311	0.300175	0.353832	0.39624	0.931074
ssc-mir-365-1-3p_ssc-miR-365-3p_MIMAT0013904	641.785	0.145682	0.178974	0.415654	0.931074
ssc-mir-365-2-3p_ssc-miR-365-3p_MIMAT0013904	641.785	0.145682	0.178974	0.415654	0.931074
ssc-mir-365-2-5p_ssc-miR-365-5p_MIMAT0017376	14.4684	-0.318816	0.390655	0.41444	0.931074
ssc-mir-365-2-5p_ssc-miR-365-5p_MIMAT0017376_2	14.4684	-0.318816	0.390655	0.41444	0.931074
ssc-mir-374a-3p_ssc-miR-374a-3p_MIMAT0013914	285.771	-0.251862	0.290751	0.386355	0.931074
ssc-mir-378-1-5p_ssc-miR-378_MIMAT0013868_2	57.5266	-0.202961	0.230487	0.378548	0.931074
ssc-mir-769-5p_ssc-miR-769-5p_MIMAT0020363	407.055	-0.158527	0.188518	0.400398	0.931074
ssc-mir-92a-1-3p_ssc-miR-92a_MIMAT0013908	14831.7	0.234397	0.279287	0.401319	0.931074
ssc-mir-92a-2-3p_ssc-miR-92a_MIMAT0013908	14831.7	0.234397	0.279287	0.401319	0.931074
ssc-let-7i-5p_ssc-let-7i_MIMAT0002153	16670.4	0.141824	0.201794	0.482169	0.931276
ssc-mir-125a-5p_ssc-miR-125a_MIMAT0013897	14162.1	0.178985	0.254827	0.482444	0.931276
ssc-mir-127-5p_ssc-miR-127_MIMAT0013932_2	7.27112	-0.368409	0.511534	0.4714	0.931276
ssc-mir-1285-3p_ssc-miR-1285_MIMAT0013954	20.1251	-0.314476	0.413581	0.447032	0.931276
ssc-mir-152-3p_ssc-miR-152_MIMAT0013887	486.542	-0.179071	0.237478	0.450816	0.931276
ssc-mir-16-1-5p_ssc-miR-16_MIMAT0007754	16199.5	0.130733	0.184703	0.479066	0.931276
ssc-mir-16-2-5p_ssc-miR-16_MIMAT0007754	16199.5	0.130733	0.184703	0.479066	0.931276
ssc-mir-16-1-5p_ssc-miR-16_MIMAT0007754_3	16201.1	0.130269	0.184953	0.481225	0.931276
ssc-mir-16-2-5p_ssc-miR-16_MIMAT0007754_3	16201.1	0.130269	0.184953	0.481225	0.931276
ssc-mir-187-3p_ssc-miR-187_MIMAT0020587	2.04306	0.452518	0.608671	0.457208	0.931276
ssc-mir-296-3p_ssc-miR-296-3p_MIMAT0022958	110.82	0.16258	0.22491	0.469761	0.931276
ssc-mir-29a-3p_ssc-miR-29a_MIMAT0013870	1862.03	-0.22	0.300515	0.464121	0.931276
ssc-mir-338-5p_ssc-miR-338_MIMAT0015713_2	7.69142	-0.365712	0.508804	0.472284	0.931276
ssc-mir-503-5p_ssc-miR-503_MIMAT0010189	3.46817	0.403869	0.574762	0.482261	0.931276
ssc-mir-676-1-3p_ssc-miR-676-3p_MIMAT0013943	252.63	-0.33854	0.467357	0.468838	0.931276
ssc-mir-676-2-3p_ssc-miR-676-3p_MIMAT0013943	252.63	-0.33854	0.467357	0.468838	0.931276
ssc-mir-708-5p_ssc-miR-708-5p_MIMAT0013945	180.105	-0.226352	0.312872	0.469394	0.931276
ssc-mir-744-5p_ssc-miR-744_MIMAT0015708	275.676	0.248748	0.33914	0.463272	0.931276
ssc-mir-885-5p_ssc-miR-885-5p_MIMAT0013902	16.4218	-0.40947	0.543759	0.451429	0.931276
ssc-mir-425-3p_ssc-miR-425-3p_MIMAT0013918	62.1911	0.17599	0.254499	0.489242	0.93672
ssc-mir-425-3p_ssc-miR-425-5p_MIMAT0013917_2	62.1911	0.17599	0.254499	0.489242	0.93672
ssc-let-7a-1-5p_ssc-let-7a_MIMAT0013865	63043.1	0.0801029	0.142348	0.573622	0.943547
ssc-let-7a-2-5p_ssc-let-7a_MIMAT0013865	63043.1	0.0801029	0.142348	0.573622	0.943547
ssc-let-7a-1-5p_ssc-let-7a_MIMAT0013865_3	63117.9	0.0798362	0.142102	0.574237	0.943547
ssc-let-7a-2-5p_ssc-let-7a_MIMAT0013865_3	63117.9	0.0798362	0.142102	0.574237	0.943547
ssc-mir-103-1-3p_ssc-miR-103_MIMAT0002154	7018.37	0.169374	0.298038	0.569833	0.943547
ssc-mir-103-2-3p_ssc-miR-103_MIMAT0002154	7018.37	0.169374	0.298038	0.569833	0.943547
ssc-mir-103-1-3p_ssc-miR-103_MIMAT0002154_3	7018.51	0.169423	0.298043	0.569727	0.943547
ssc-mir-103-2-3p_ssc-miR-103_MIMAT0002154_3	7018.51	0.169423	0.298043	0.569727	0.943547
ssc-mir-1249-1-3p_ssc-miR-1249_MIMAT0025385	170.908	0.13808	0.308114	0.654049	0.943547
ssc-mir-1249-2-3p_ssc-miR-1249_MIMAT0025385	170.908	0.13808	0.308114	0.654049	0.943547
ssc-mir-125a-3p_ssc-miR-125a_MIMAT0013897_2	16.797	0.257449	0.441557	0.55986	0.943547
ssc-mir-128-1-3p_ssc-miR-128_MIMAT0002157	448.258	0.251424	0.500776	0.615619	0.943547
ssc-mir-128-2-3p_ssc-miR-128_MIMAT0002157	448.258	0.251424	0.500776	0.615619	0.943547
ssc-mir-1296-5p_ssc-miR-1296-5p_MIMAT0022964	19.9005	-0.111538	0.314571	0.722911	0.943547
ssc-mir-129b-3p_ssc-miR-129b_MIMAT0020586_2	1.87163	0.327223	0.616548	0.595603	0.943547
ssc-mir-1306-3p_ssc-miR-1306-3p_MIMAT0013938	7.39485	0.154814	0.461371	0.737209	0.943547
ssc-mir-130b-3p_ssc-miR-130b_MIMAT0013922	192.262	-0.117332	0.218456	0.591199	0.943547
ssc-mir-132-5p_ssc-miR-132_MIMAT0025361_2	7.09676	0.335392	0.556156	0.546473	0.943547
ssc-mir-1343-3p_ssc-miR-1343_MIMAT0020596	203.67	0.221803	0.388134	0.567687	0.943547
ssc-mir-1343-5p_ssc-miR-1343_MIMAT0020596_2	2.90162	0.27372	0.575601	0.634404	0.943547
ssc-mir-137-3p_ssc-miR-137_MIMAT0025362	1.99488	0.240762	0.613194	0.694589	0.943547
ssc-mir-139-3p_ssc-miR-139-3p_MIMAT0022921	6.97236	-0.167371	0.43793	0.702322	0.943547
ssc-mir-139-3p_ssc-miR-139-5p_MIMAT0002159_2	6.97236	-0.167371	0.43793	0.702322	0.943547
ssc-mir-148b-5p_ssc-miR-148b-5p_MIMAT0022955	42.6471	0.189034	0.321154	0.556125	0.943547
ssc-mir-148b-5p_ssc-miR-148b-5p_MIMAT0022955_2	42.6471	0.189034	0.321154	0.556125	0.943547
ssc-mir-16-1-3p_ssc-miR-16_MIMAT0007754_2	8.26149	0.241883	0.453569	0.593835	0.943547
ssc-mir-181a-2-3p_ssc-miR-181a_MIMAT0010191_2	334.452	0.133395	0.262224	0.610959	0.943547
ssc-mir-181c-3p_ssc-miR-181c_MIMAT0002144_2	86.8243	-0.0939606	0.200411	0.639185	0.943547
ssc-mir-193a-3p_ssc-miR-193a-3p_MIMAT0013895	129.729	-0.145957	0.235812	0.535947	0.943547
ssc-mir-193a-3p_ssc-miR-193a-5p_MIMAT0013894_2	129.729	-0.145957	0.235812	0.535947	0.943547
ssc-mir-195-3p_ssc-miR-195_MIMAT0013928_2	10.1533	0.1958	0.455555	0.667338	0.943547
ssc-mir-196a-1-3p_ssc-miR-196a_MIMAT0002163_2	8.48606	-0.176188	0.521075	0.73527	0.943547
ssc-mir-20a-3p_ssc-miR-20a_MIMAT0002129_2	2.29912	-0.272077	0.592395	0.64603	0.943547
ssc-mir-20b-1-5p_ssc-miR-20b_MIMAT0025359	5.94621	-0.355962	0.545603	0.514131	0.943547
ssc-mir-20b-2-5p_ssc-miR-20b_MIMAT0025359	5.94621	-0.355962	0.545603	0.514131	0.943547
ssc-mir-218-1-5p_ssc-miR-218-5p_MIMAT0022961	140.381	0.19036	0.429301	0.657463	0.943547
ssc-mir-218-2-5p_ssc-miR-218-5p_MIMAT0022961	140.381	0.19036	0.429301	0.657463	0.943547
ssc-mir-218b-5p_ssc-miR-218-5p_MIMAT0022961	140.381	0.19036	0.429301	0.657463	0.943547
ssc-mir-218-1-5p_ssc-miR-218_MIMAT0025371	140.381	0.19036	0.429301	0.657463	0.943547
ssc-mir-218-2-5p_ssc-miR-218_MIMAT0025371	140.381	0.19036	0.429301	0.657463	0.943547
ssc-mir-218b-5p_ssc-miR-218_MIMAT0025371	140.381	0.19036	0.429301	0.657463	0.943547
ssc-mir-218-1-5p_ssc-miR-218b_MIMAT0020589	140.381	0.19036	0.429301	0.657463	0.943547
ssc-mir-218-2-5p_ssc-miR-218b_MIMAT0020589	140.381	0.19036	0.429301	0.657463	0.943547
ssc-mir-218b-5p_ssc-miR-218b_MIMAT0020589	140.381	0.19036	0.429301	0.657463	0.943547
ssc-mir-218-1-5p_ssc-miR-218-5p_MIMAT0022961_3	140.381	0.19036	0.429301	0.657463	0.943547
ssc-mir-218-2-5p_ssc-miR-218-5p_MIMAT0022961_3	140.381	0.19036	0.429301	0.657463	0.943547
ssc-mir-218b-5p_ssc-miR-218-5p_MIMAT0022961_3	140.381	0.19036	0.429301	0.657463	0.943547
ssc-mir-218-1-5p_ssc-miR-218_MIMAT0025371_3	140.381	0.19036	0.429301	0.657463	0.943547
ssc-mir-218-2-5p_ssc-miR-218_MIMAT0025371_3	140.381	0.19036	0.429301	0.657463	0.943547
ssc-mir-218b-5p_ssc-miR-218_MIMAT0025371_3	140.381	0.19036	0.429301	0.657463	0.943547
ssc-mir-218-1-5p_ssc-miR-218b_MIMAT0020589_3	140.381	0.19036	0.429301	0.657463	0.943547
ssc-mir-218-2-5p_ssc-miR-218b_MIMAT0020589_3	140.381	0.19036	0.429301	0.657463	0.943547
ssc-mir-218b-5p_ssc-miR-218b_MIMAT0020589_3	140.381	0.19036	0.429301	0.657463	0.943547
ssc-mir-23a-5p_ssc-miR-23a_MIMAT0002133_2	4.39635	0.283624	0.536074	0.596753	0.943547
ssc-mir-24-1-5p_ssc-miR-24-1-5p_MIMAT0015210	77.5312	0.164813	0.287404	0.566338	0.943547
ssc-mir-24-1-3p_ssc-miR-24-3p_MIMAT0002134	3487.31	0.174237	0.272243	0.522169	0.943547
ssc-mir-24-2-3p_ssc-miR-24-3p_MIMAT0002134	3487.31	0.174237	0.272243	0.522169	0.943547
ssc-mir-24-1-5p_ssc-miR-24-1-5p_MIMAT0015210_2	77.5312	0.164813	0.287404	0.566338	0.943547
ssc-mir-24-1-3p_ssc-miR-24-3p_MIMAT0002134_3	3497.95	0.173908	0.27218	0.522858	0.943547
ssc-mir-24-2-3p_ssc-miR-24-3p_MIMAT0002134_3	3497.95	0.173908	0.27218	0.522858	0.943547
ssc-mir-27a-5p_ssc-miR-27a_MIMAT0002148_2	31.9941	-0.173182	0.352744	0.623456	0.943547
ssc-mir-27b-5p_ssc-miR-27b-5p_MIMAT0013889	66.234	0.132219	0.326973	0.685939	0.943547
ssc-mir-27b-5p_ssc-miR-27b-5p_MIMAT0013889_2	66.234	0.132219	0.326973	0.685939	0.943547
ssc-mir-28-3p_ssc-miR-28-3p_MIMAT0015211	6344.38	-0.0771029	0.204558	0.70623	0.943547
ssc-mir-301-3p_ssc-miR-301_MIMAT0002138	40.9357	0.123997	0.302585	0.681959	0.943547
ssc-mir-30b-3p_ssc-miR-30b-3p_MIMAT0015269	8.06351	0.183213	0.472492	0.698194	0.943547
ssc-mir-30b-3p_ssc-miR-30b-5p_MIMAT0007756_2	8.06351	0.183213	0.472492	0.698194	0.943547
ssc-mir-30c-1-5p_ssc-miR-30c-5p_MIMAT0002167	2538.46	-0.089554	0.198037	0.651119	0.943547
ssc-mir-30c-2-5p_ssc-miR-30c-5p_MIMAT0002167	2538.46	-0.089554	0.198037	0.651119	0.943547
ssc-mir-30c-1-5p_ssc-miR-30c-5p_MIMAT0002167_3	2538.6	-0.0897035	0.198021	0.650549	0.943547
ssc-mir-30c-2-5p_ssc-miR-30c-5p_MIMAT0002167_3	2538.6	-0.0897035	0.198021	0.650549	0.943547
ssc-mir-326-3p_ssc-miR-326_MIMAT0002140	27.3058	-0.13256	0.29991	0.658489	0.943547
ssc-mir-331-5p_ssc-miR-331-5p_MIMAT0013929	23.9687	0.188466	0.284486	0.507663	0.943547
ssc-mir-331-5p_ssc-miR-331-5p_MIMAT0013929_2	23.9687	0.188466	0.284486	0.507663	0.943547
ssc-mir-338-3p_ssc-miR-338_MIMAT0015713	63.0111	-0.313881	0.477825	0.511248	0.943547
ssc-mir-339-1-5p_ssc-miR-339_MIMAT0025372	525.915	-0.104949	0.269275	0.696724	0.943547
ssc-mir-339-2-5p_ssc-miR-339_MIMAT0025372	525.915	-0.104949	0.269275	0.696724	0.943547
ssc-mir-339-1-5p_ssc-miR-4334-3p_MIMAT0020366	525.915	-0.104949	0.269275	0.696724	0.943547
ssc-mir-339-2-5p_ssc-miR-4334-3p_MIMAT0020366	525.915	-0.104949	0.269275	0.696724	0.943547
ssc-mir-4334-3p_ssc-miR-4334-3p_MIMAT0020366	525.915	-0.104949	0.269275	0.696724	0.943547
ssc-mir-339-1-3p_ssc-miR-339-3p_MIMAT0017381	5.61048	-0.191865	0.465255	0.680057	0.943547
ssc-mir-339-1-5p_ssc-miR-339-5p_MIMAT0013939	525.915	-0.104949	0.269275	0.696724	0.943547
ssc-mir-339-1-3p_ssc-miR-4334-3p_MIMAT0020366_2	5.61048	-0.191865	0.465255	0.680057	0.943547
ssc-mir-342-3p_ssc-miR-342_MIMAT0013944	139.103	0.229963	0.494308	0.641772	0.943547
ssc-mir-345-1-3p_ssc-miR-345-3p_MIMAT0013900	31.0068	0.0944647	0.28058	0.736361	0.943547
ssc-mir-345-2-3p_ssc-miR-345-3p_MIMAT0013900	31.0068	0.0944647	0.28058	0.736361	0.943547
ssc-mir-345-1-5p_ssc-miR-345-5p_MIMAT0013899	9.35111	-0.155841	0.452945	0.7308	0.943547
ssc-mir-345-2-5p_ssc-miR-345-5p_MIMAT0013899	9.35111	-0.155841	0.452945	0.7308	0.943547
ssc-mir-345-1-5p_ssc-miR-345-5p_MIMAT0013899_2	9.35111	-0.155841	0.452945	0.7308	0.943547
ssc-mir-345-2-5p_ssc-miR-345-5p_MIMAT0013899_2	9.35111	-0.155841	0.452945	0.7308	0.943547
ssc-mir-34a-5p_ssc-miR-34a_MIMAT0007757	421.379	0.106117	0.306739	0.729379	0.943547
ssc-mir-361-5p_ssc-miR-361-5p_MIMAT0013933	331.905	-0.0967553	0.23199	0.67663	0.943547
ssc-mir-361-3p_ssc-miR-361-3p_MIMAT0013934	61.5686	0.0789496	0.223319	0.723693	0.943547
ssc-mir-361-3p_ssc-miR-361-5p_MIMAT0013933_2	61.5686	0.0789496	0.223319	0.723693	0.943547
ssc-mir-363-1-3p_ssc-miR-363_MIMAT0015711	121.951	0.161433	0.425881	0.704645	0.943547
ssc-mir-363-2-3p_ssc-miR-363_MIMAT0015711	121.951	0.161433	0.425881	0.704645	0.943547
ssc-mir-421-3p_ssc-miR-421-3p_MIMAT0022962	200.148	0.136325	0.215803	0.527576	0.943547
ssc-mir-424-5p_ssc-miR-424-5p_MIMAT0013920	48.507	-0.124343	0.279267	0.65614	0.943547
ssc-mir-432-5p_ssc-miR-432-5p_MIMAT0013946	16.4992	0.304221	0.51703	0.556262	0.943547
ssc-mir-450a-5p_ssc-miR-450a_MIMAT0010188	53.3455	-0.155189	0.289909	0.59244	0.943547
ssc-mir-450b-5p_ssc-miR-450b-5p_MIMAT0013927	231.059	-0.222899	0.347047	0.520695	0.943547
ssc-mir-486-2-3p_ssc-miR-486_MIMAT0013886_2	3.74993	0.210975	0.571805	0.712155	0.943547
ssc-mir-493-3p_ssc-miR-493-3p_MIMAT0025378	3.37896	-0.339022	0.573651	0.554527	0.943547
ssc-mir-493-3p_ssc-miR-493-5p_MIMAT0025377_2	3.37896	-0.339022	0.573651	0.554527	0.943547
ssc-mir-500-5p_ssc-miR-500_MIMAT0013956_2	22.6659	-0.220503	0.350424	0.529188	0.943547
ssc-mir-505-5p_ssc-miR-505_MIMAT0013961_2	5.57359	-0.221712	0.504403	0.66026	0.943547
ssc-mir-532-5p_ssc-miR-532-5p_MIMAT0013940	786.758	0.0797811	0.237321	0.73674	0.943547
ssc-mir-542-5p_ssc-miR-542-5p_MIMAT0013924	13.709	-0.148359	0.419957	0.723884	0.943547
ssc-mir-542-5p_ssc-miR-542-5p_MIMAT0013924_2	13.709	-0.148359	0.419957	0.723884	0.943547
ssc-mir-545-3p_ssc-miR-545-3p_MIMAT0020594	3.51404	-0.305731	0.53589	0.568331	0.943547
ssc-mir-545-3p_ssc-miR-545-5p_MIMAT0020593_2	3.51404	-0.305731	0.53589	0.568331	0.943547
ssc-mir-574-3p_ssc-miR-574_MIMAT0013951	626.392	0.137492	0.266804	0.606323	0.943547
ssc-mir-7134-3p_ssc-miR-7134-3p_MIMAT0028144	609.624	0.133101	0.271813	0.624362	0.943547
ssc-mir-7134-5p_ssc-miR-7134-5p_MIMAT0028143	106.852	0.0966428	0.232758	0.67799	0.943547
ssc-mir-7134-5p_ssc-miR-7134-5p_MIMAT0028143_2	106.852	0.0966428	0.232758	0.67799	0.943547
ssc-mir-7135-3p_ssc-miR-7135-3p_MIMAT0028146	2.89823	0.380323	0.559617	0.49675	0.943547
ssc-mir-7136-5p_ssc-miR-7136-5p_MIMAT0028147	6.78122	-0.289547	0.518755	0.576737	0.943547
ssc-mir-7144-5p_ssc-miR-7144-5p_MIMAT0028163	2.12198	0.333539	0.600248	0.578437	0.943547
ssc-mir-769-3p_ssc-miR-769-3p_MIMAT0013958	9.97746	-0.25445	0.413677	0.538493	0.943547
ssc-mir-769-3p_ssc-miR-769-5p_MIMAT0020363_2	9.97746	-0.25445	0.413677	0.538493	0.943547
ssc-mir-874-3p_ssc-miR-874_MIMAT0025384	49.7447	-0.114298	0.254049	0.652778	0.943547
ssc-mir-99a-5p_ssc-miR-99a_MIMAT0013896	6858.9	-0.297827	0.438464	0.496979	0.943547
ssc-mir-542-3p_ssc-miR-542-3p_MIMAT0013925	36.2833	-0.136092	0.415837	0.743461	0.948971
ssc-let-7d-3p_ssc-let-7d-3p_MIMAT0025357	216.335	0.0459521	0.156366	0.768853	0.950121
ssc-mir-217-1-5p_ssc-miR-217_MIMAT0002131	2.76134	-0.166797	0.579501	0.773478	0.950121
ssc-mir-217-2-5p_ssc-miR-217_MIMAT0002131	2.76134	-0.166797	0.579501	0.773478	0.950121
ssc-mir-23b-3p_ssc-miR-23b_MIMAT0013893	3551.91	-0.0692227	0.225342	0.7587	0.950121
ssc-mir-30a-3p_ssc-miR-30a-3p_MIMAT0015300	599.52	0.0586774	0.187524	0.754352	0.950121
ssc-mir-30a-3p_ssc-miR-30a-5p_MIMAT0010193_2	599.52	0.0586774	0.187524	0.754352	0.950121
ssc-mir-339-1-5p_ssc-miR-339_MIMAT0025372_3	239.848	-0.0772318	0.269724	0.774621	0.950121
ssc-mir-339-2-5p_ssc-miR-339_MIMAT0025372_3	239.848	-0.0772318	0.269724	0.774621	0.950121
ssc-mir-339-1-5p_ssc-miR-4334-3p_MIMAT0020366_3	239.848	-0.0772318	0.269724	0.774621	0.950121
ssc-mir-339-2-5p_ssc-miR-4334-3p_MIMAT0020366_3	239.848	-0.0772318	0.269724	0.774621	0.950121
ssc-mir-4334-3p_ssc-miR-4334-3p_MIMAT0020366_3	239.848	-0.0772318	0.269724	0.774621	0.950121
ssc-mir-4331-3p_ssc-miR-4331_MIMAT0017955	2.3432	0.170512	0.584969	0.770677	0.950121
ssc-mir-493-5p_ssc-miR-493-5p_MIMAT0025377	3.77572	-0.182651	0.586469	0.755465	0.950121
ssc-mir-7-1-5p_ssc-miR-7_MIMAT0002141	49.0898	0.149077	0.510426	0.770237	0.950121
ssc-mir-7-2-5p_ssc-miR-7_MIMAT0002141	49.0898	0.149077	0.510426	0.770237	0.950121
ssc-let-7g-5p_ssc-let-7g_MIMAT0013867	10677.5	0.0354472	0.125273	0.777207	0.950798
ssc-mir-221-5p_ssc-miR-221-5p_MIMAT0022949	12.4907	-0.0954251	0.343604	0.781229	0.950798
ssc-mir-221-5p_ssc-miR-221-5p_MIMAT0022949_2	12.4907	-0.0954251	0.343604	0.781229	0.950798
ssc-mir-100-5p_ssc-miR-100_MIMAT0013911	16608	-0.124307	0.47262	0.792538	0.956998
ssc-mir-185-3p_ssc-miR-185_MIMAT0007759_2	8.95495	0.103886	0.397954	0.794054	0.956998
ssc-mir-26a-3p_ssc-miR-26a_MIMAT0002135_2	18.5801	-0.0915286	0.34284	0.789491	0.956998
ssc-mir-545-5p_ssc-miR-545-5p_MIMAT0020593	13.059	-0.0999608	0.383674	0.794451	0.956998
ssc-let-7f-1-5p_ssc-let-7f_MIMAT0002152_3	28348.9	0.0386717	0.164679	0.81434	0.95819
ssc-let-7f-2-5p_ssc-let-7f_MIMAT0002152_3	28348.9	0.0386717	0.164679	0.81434	0.95819
ssc-mir-127-3p_ssc-miR-127_MIMAT0013932	3811.42	-0.111432	0.479461	0.816218	0.95819
ssc-mir-142-5p_ssc-miR-142-5p_MIMAT0013919	2333.09	0.0990951	0.435134	0.819853	0.95819
ssc-mir-142-3p_ssc-miR-142-5p_MIMAT0013919_2	25.1241	-0.121261	0.474428	0.798265	0.95819
ssc-mir-32-5p_ssc-miR-32_MIMAT0002149	45.495	0.0782847	0.335956	0.815745	0.95819
ssc-mir-323-3p_ssc-miR-323_MIMAT0002139	11.3744	0.128405	0.557843	0.817951	0.95819
ssc-mir-423-3p_ssc-miR-423-3p_MIMAT0013881	1569.49	0.0654242	0.283838	0.817704	0.95819
ssc-mir-582-3p_ssc-miR-582_MIMAT0025380	25.6793	-0.0979031	0.413501	0.812838	0.95819
ssc-mir-628-3p_ssc-miR-628_MIMAT0013953_2	25.2222	-0.0975492	0.423878	0.817987	0.95819
ssc-mir-671-3p_ssc-miR-671-3p_MIMAT0025382	86.1368	-0.0880277	0.368009	0.810951	0.95819
ssc-mir-874-5p_ssc-miR-874_MIMAT0025384_2	10.9397	0.10876	0.445491	0.807126	0.95819
ssc-let-7f-1-5p_ssc-let-7f_MIMAT0002152	28892.4	0.0362092	0.167136	0.828485	0.958762
ssc-let-7f-2-5p_ssc-let-7f_MIMAT0002152	28892.4	0.0362092	0.167136	0.828485	0.958762
ssc-mir-149-5p_ssc-miR-149_MIMAT0018379	113.724	0.0776535	0.352537	0.825661	0.958762
ssc-mir-30c-1-3p_ssc-miR-30c-1-3p_MIMAT0022976	37.5581	-0.0611848	0.281808	0.828119	0.958762
ssc-mir-190a-5p_ssc-miR-190a_MIMAT0025367	16.3682	-0.0740817	0.347605	0.831233	0.959585
ssc-mir-18a-5p_ssc-miR-18a_MIMAT0002161	18.9502	-0.0771961	0.381927	0.839821	0.96518
ssc-mir-331-3p_ssc-miR-331-3p_MIMAT0013930	97.8769	-0.08013	0.402572	0.842227	0.96518
ssc-mir-504-5p_ssc-miR-504_MIMAT0013931	9.56415	-0.0985007	0.492053	0.841337	0.96518
ssc-mir-378-1-3p_ssc-miR-378_MIMAT0013868	9908.06	0.0536292	0.288686	0.852625	0.967123
ssc-mir-378-2-3p_ssc-miR-378_MIMAT0013868	9908.06	0.0536292	0.288686	0.852625	0.967123
ssc-mir-378-1-3p_ssc-miR-378_MIMAT0013868_3	9740.76	0.053504	0.289554	0.853401	0.967123
ssc-mir-378-2-3p_ssc-miR-378_MIMAT0013868_3	9740.76	0.053504	0.289554	0.853401	0.967123
ssc-mir-505-3p_ssc-miR-505_MIMAT0013961	60.6545	0.0366686	0.19953	0.85419	0.967123
ssc-mir-455-5p_ssc-miR-455-5p_MIMAT0022957	95.1021	0.0549514	0.311801	0.860106	0.971487
ssc-mir-3613-5p_ssc-miR-3613_MIMAT0025387	20.7328	-0.0607349	0.373957	0.870982	0.981417
ssc-mir-29b-2-5p_ssc-miR-29b_MIMAT0002137_2	5.65295	0.0732382	0.459356	0.873325	0.981709
ssc-let-7c-3p_ssc-let-7c_MIMAT0002151_2	11.4107	0.0791288	0.510554	0.876832	0.983305
ssc-mir-152-5p_ssc-miR-152_MIMAT0013887_2	89.5591	-0.0299654	0.207873	0.88538	0.988185
ssc-mir-21-3p_ssc-miR-21_MIMAT0002165_2	95.5777	0.0457054	0.315749	0.884906	0.988185
ssc-mir-23a-3p_ssc-miR-23a_MIMAT0002133	4068.92	0.033003	0.236521	0.889027	0.98991
ssc-mir-135-1-5p_ssc-miR-135_MIMAT0002121	2.37588	-0.0762669	0.610835	0.900637	0.991122
ssc-mir-135-2-5p_ssc-miR-135_MIMAT0002121	2.37588	-0.0762669	0.610835	0.900637	0.991122
ssc-mir-186-3p_ssc-miR-186_MIMAT0002162_2	3.04039	-0.0769967	0.596446	0.897284	0.991122
ssc-mir-23b-5p_ssc-miR-23b_MIMAT0013893_2	5.83593	0.0611015	0.477414	0.898162	0.991122
ssc-mir-450c-5p_ssc-miR-450c-5p_MIMAT0015717	92.4099	0.0419825	0.318901	0.895263	0.991122
ssc-mir-150-1-5p_ssc-miR-150_MIMAT0025365	419.881	-0.0441117	0.449483	0.921822	0.993496
ssc-mir-150-2-5p_ssc-miR-150_MIMAT0025365	419.881	-0.0441117	0.449483	0.921822	0.993496
ssc-mir-15a-5p_ssc-miR-15a_MIMAT0007753	634.552	0.0227527	0.252511	0.928203	0.993496
ssc-mir-22-3p_ssc-miR-22-3p_MIMAT0015710	70594.3	0.0219195	0.250301	0.930216	0.993496
ssc-mir-27b-3p_ssc-miR-27b-3p_MIMAT0013890	71379.7	0.022412	0.220821	0.919158	0.993496
ssc-mir-340-1-3p_ssc-miR-340_MIMAT0013891_2	33.4715	0.0261428	0.29041	0.928271	0.993496
ssc-mir-340-2-3p_ssc-miR-340_MIMAT0013891_2	33.4715	0.0261428	0.29041	0.928271	0.993496
ssc-mir-374b-5p_ssc-miR-374b-5p_MIMAT0013915	55.3286	0.0285915	0.319326	0.928655	0.993496
ssc-mir-491-3p_ssc-miR-491_MIMAT0020592_2	3.7516	-0.0493853	0.524097	0.924927	0.993496
ssc-mir-671-5p_ssc-miR-671-5p_MIMAT0025381	4.84907	0.0461119	0.498007	0.926227	0.993496
ssc-mir-671-5p_ssc-miR-671-5p_MIMAT0025381_2	4.84907	0.0461119	0.498007	0.926227	0.993496
ssc-mir-92a-1-5p_ssc-miR-92a_MIMAT0013908_2	3.27392	-0.064413	0.542111	0.905419	0.993496
ssc-mir-99b-3p_ssc-miR-99b_MIMAT0006018_2	39.3401	0.0323566	0.290346	0.911266	0.993496
ssc-let-7c-5p_ssc-let-7c_MIMAT0002151	19991	0.00757232	0.172207	0.964926	0.993831
ssc-mir-10a-3p_ssc-miR-10a-3p_MIMAT0022954	15.2345	0.0235622	0.499546	0.96238	0.993831
ssc-mir-10a-3p_ssc-miR-10a-5p_MIMAT0013884_2	15.2345	0.0235622	0.499546	0.96238	0.993831
ssc-mir-10b-5p_ssc-miR-10b_MIMAT0013885	648300	0.024516	0.322739	0.939449	0.993831
ssc-mir-191-3p_ssc-miR-191_MIMAT0013876_2	22.3047	0.0194068	0.283108	0.945348	0.993831
ssc-mir-205-3p_ssc-miR-205_MIMAT0002146_2	1.2159	0.0421734	0.643138	0.947717	0.993831
ssc-mir-210-3p_ssc-miR-210_MIMAT0007761	38.0329	0.0161538	0.371903	0.965354	0.993831
ssc-mir-224-5p_ssc-miR-224_MIMAT0002132	29.3846	0.0217007	0.460873	0.962445	0.993831
ssc-mir-27a-3p_ssc-miR-27a_MIMAT0002148	5375.8	0.0138545	0.276336	0.960014	0.993831
ssc-mir-32-3p_ssc-miR-32_MIMAT0002149_2	7.51855	-0.0190724	0.517847	0.97062	0.993831
ssc-mir-370-3p_ssc-miR-370_MIMAT0025373	8.30544	0.0259873	0.586674	0.964669	0.993831
ssc-mir-374a-5p_ssc-miR-374a-5p_MIMAT0013913	179.293	-0.0244535	0.337716	0.942277	0.993831
ssc-mir-374a-5p_ssc-miR-374a-5p_MIMAT0013913_2	179.293	-0.0244535	0.337716	0.942277	0.993831
ssc-mir-424-3p_ssc-miR-424-3p_MIMAT0013921	15.5311	0.0171185	0.41286	0.966927	0.993831
ssc-mir-490-1-3p_ssc-miR-490-3p_MIMAT0022960	12.714	0.0245281	0.415135	0.952885	0.993831
ssc-mir-490-2-3p_ssc-miR-490-3p_MIMAT0022960	12.714	0.0245281	0.415135	0.952885	0.993831
ssc-mir-490-1-3p_ssc-miR-490_MIMAT0025376	12.714	0.0245281	0.415135	0.952885	0.993831
ssc-mir-490-2-3p_ssc-miR-490_MIMAT0025376	12.714	0.0245281	0.415135	0.952885	0.993831
ssc-mir-574-5p_ssc-miR-574_MIMAT0013951_2	52.0029	0.0123922	0.330385	0.97008	0.993831
ssc-mir-21-5p_ssc-miR-21_MIMAT0002165	17803.4	-0.00870253	0.256701	0.972956	0.994061
ssc-mir-142-3p_ssc-miR-142-3p_MIMAT0020362	39.8564	-0.00654152	0.46402	0.988752	0.997225
ssc-mir-17-3p_ssc-miR-17-3p_MIMAT0015268	22.3728	0.00401669	0.299283	0.989292	0.997225
ssc-mir-17-3p_ssc-miR-17-5p_MIMAT0007755_2	22.3728	0.00401669	0.299283	0.989292	0.997225
ssc-mir-181a-1-5p_ssc-miR-181a_MIMAT0010191	46437.5	0.00225511	0.266877	0.993258	0.997225
ssc-mir-181a-2-5p_ssc-miR-181a_MIMAT0010191	46437.5	0.00225511	0.266877	0.993258	0.997225
ssc-mir-181a-1-5p_ssc-miR-181a_MIMAT0010191_3	46437.3	0.00224159	0.266881	0.993298	0.997225
ssc-mir-181a-2-5p_ssc-miR-181a_MIMAT0010191_3	46437.3	0.00224159	0.266881	0.993298	0.997225
ssc-mir-30a-5p_ssc-miR-30a-5p_MIMAT0010193	20024.7	-0.0038462	0.185297	0.98344	0.997225
ssc-mir-382-5p_ssc-miR-382_MIMAT0017956	9.20379	0.00360394	0.587767	0.995108	0.997225
ssc-mir-17-5p_ssc-miR-17-5p_MIMAT0007755	135.031	0.000619988	0.191786	0.997421	0.997421
ssc-mir-1-3p_ssc-miR-1_MIMAT0010187	128.439	-2.28988	0.644578	NA	NA
ssc-mir-122-5p_ssc-miR-122_MIMAT0002119	183.206	0.0208879	0.644269	NA	NA
ssc-mir-122-3p_ssc-miR-122_MIMAT0002119_2	10.8642	-0.194172	0.646696	NA	NA
ssc-mir-124a-1-3p_ssc-miR-124a_MIMAT0002156	29.6849	3.36179	0.623112	NA	NA
ssc-mir-124a-2-3p_ssc-miR-124a_MIMAT0002156	29.6849	3.36179	0.623112	NA	NA
ssc-mir-128-1-3p_ssc-miR-128_MIMAT0002157_3	485.882	0.225301	0.540853	NA	NA
ssc-mir-128-2-3p_ssc-miR-128_MIMAT0002157_3	485.882	0.225301	0.540853	NA	NA
ssc-mir-133a-1-3p_ssc-miR-133a-3p_MIMAT0010186	4548.97	-2.33433	0.646133	NA	NA
ssc-mir-133a-2-3p_ssc-miR-133a-3p_MIMAT0010186	4548.97	-2.33433	0.646133	NA	NA
ssc-mir-133a-1-5p_ssc-miR-133a-5p_MIMAT0015299	11.2908	-1.62612	0.646089	NA	NA
ssc-mir-133a-2-5p_ssc-miR-133a-5p_MIMAT0015299	11.2908	-1.62612	0.646089	NA	NA
ssc-mir-133a-1-5p_ssc-miR-133a-5p_MIMAT0015299_2	11.2908	-1.62612	0.646089	NA	NA
ssc-mir-133a-2-5p_ssc-miR-133a-5p_MIMAT0015299_2	11.2908	-1.62612	0.646089	NA	NA
ssc-mir-133a-1-5p_ssc-miR-133a-5p_MIMAT0015299_3	11.5093	-1.6315	0.646022	NA	NA
ssc-mir-133a-2-5p_ssc-miR-133a-5p_MIMAT0015299_3	11.5093	-1.6315	0.646022	NA	NA
ssc-mir-133a-1-5p_ssc-miR-133a-5p_MIMAT0015299_2_3	11.5093	-1.6315	0.646022	NA	NA
ssc-mir-133a-2-5p_ssc-miR-133a-5p_MIMAT0015299_2_3	11.5093	-1.6315	0.646022	NA	NA
ssc-mir-133b-3p_ssc-miR-133b_MIMAT0013869	140.241	-2.43227	0.643264	NA	NA
ssc-mir-146b-5p_ssc-miR-146b_MIMAT0010190	378.875	-0.0487941	0.559426	NA	NA
ssc-mir-192-5p_ssc-miR-192_MIMAT0013910	4914.74	-0.35023	0.615019	NA	NA
ssc-mir-194a-5p_ssc-miR-194a_MIMAT0025368	104.441	-0.459911	0.595146	NA	NA
ssc-mir-194b-5p_ssc-miR-194b-5p_MIMAT0020365	28.3159	-1.60949	0.645576	NA	NA
ssc-mir-196a-1-5p_ssc-miR-196a_MIMAT0002163	208.298	-0.809192	0.635596	NA	NA
ssc-mir-196a-2-5p_ssc-miR-196a_MIMAT0002163	208.298	-0.809192	0.635596	NA	NA
ssc-mir-196a-1-5p_ssc-miR-196a_MIMAT0002163_3	287.368	-0.814351	0.633218	NA	NA
ssc-mir-196a-2-5p_ssc-miR-196a_MIMAT0002163_3	287.368	-0.814351	0.633218	NA	NA
ssc-mir-196b-1-5p_ssc-miR-196b_MIMAT0025369	512.882	-1.06958	0.635407	NA	NA
ssc-mir-196b-2-5p_ssc-miR-196b_MIMAT0025369	512.882	-1.06958	0.635407	NA	NA
ssc-mir-196b-1-5p_ssc-miR-196b-5p_MIMAT0013923	512.882	-1.06958	0.635407	NA	NA
ssc-mir-196b-2-5p_ssc-miR-196b-5p_MIMAT0013923	512.882	-1.06958	0.635407	NA	NA
ssc-mir-202-5p_ssc-miR-202-5p_MIMAT0013948	6.36806	-1.36571	0.645968	NA	NA
ssc-mir-204-5p_ssc-miR-204_MIMAT0002164	2462.33	2.27641	0.62068	NA	NA
ssc-mir-206-3p_ssc-miR-206_MIMAT0013864	43.0688	-1.97797	0.646844	NA	NA
ssc-mir-208b-3p_ssc-miR-208b_MIMAT0013912	6.85792	-1.54813	0.645309	NA	NA
ssc-mir-215-5p_ssc-miR-215_MIMAT0010192	246.772	-1.37882	0.646642	NA	NA
ssc-mir-215-3p_ssc-miR-215_MIMAT0010192_2	5.52981	-1.0458	0.646704	NA	NA
ssc-mir-31-5p_ssc-miR-31_MIMAT0025360	22.9206	-0.0908006	0.618469	NA	NA
ssc-mir-34c-1-5p_ssc-miR-34c_MIMAT0013916	40.8455	0.700153	0.638618	NA	NA
ssc-mir-34c-2-5p_ssc-miR-34c_MIMAT0013916	40.8455	0.700153	0.638618	NA	NA
ssc-mir-429-3p_ssc-miR-429_MIMAT0020591	25.5658	-0.134072	0.642975	NA	NA
ssc-mir-452-5p_ssc-miR-452_MIMAT0025374	69.4849	-0.391601	0.566039	NA	NA
ssc-mir-452-3p_ssc-miR-452_MIMAT0025374_2	14.8686	-0.0180296	0.627653	NA	NA
ssc-mir-486-1-3p_ssc-miR-486_MIMAT0013886	11557.7	0.919832	0.571689	NA	NA
ssc-mir-486-2-5p_ssc-miR-486_MIMAT0013886	11557.7	0.919832	0.571689	NA	NA
ssc-mir-9-1-5p_ssc-miR-9-1_MIMAT0002168	258.835	3.00256	0.56383	NA	NA
ssc-mir-9-2-5p_ssc-miR-9-1_MIMAT0002168	258.835	3.00256	0.56383	NA	NA
ssc-mir-9-3-5p_ssc-miR-9-1_MIMAT0002168	258.835	3.00256	0.56383	NA	NA
ssc-mir-9-1-5p_ssc-miR-9-2_MIMAT0002169	258.835	3.00256	0.56383	NA	NA
ssc-mir-9-2-5p_ssc-miR-9-2_MIMAT0002169	258.835	3.00256	0.56383	NA	NA
ssc-mir-9-3-5p_ssc-miR-9-2_MIMAT0002169	258.835	3.00256	0.56383	NA	NA
ssc-mir-9-1-5p_ssc-miR-9_MIMAT0025358	258.835	3.00256	0.56383	NA	NA
ssc-mir-9-2-5p_ssc-miR-9_MIMAT0025358	258.835	3.00256	0.56383	NA	NA
ssc-mir-9-3-5p_ssc-miR-9_MIMAT0025358	258.835	3.00256	0.56383	NA	NA
ssc-mir-9-1-5p_ssc-miR-9-1_MIMAT0002168_3	258.835	3.00256	0.56383	NA	NA
ssc-mir-9-2-5p_ssc-miR-9-1_MIMAT0002168_3	258.835	3.00256	0.56383	NA	NA
ssc-mir-9-3-5p_ssc-miR-9-1_MIMAT0002168_3	258.835	3.00256	0.56383	NA	NA
ssc-mir-9-1-5p_ssc-miR-9-2_MIMAT0002169_3	258.835	3.00256	0.56383	NA	NA
ssc-mir-9-2-5p_ssc-miR-9-2_MIMAT0002169_3	258.835	3.00256	0.56383	NA	NA
ssc-mir-9-3-5p_ssc-miR-9-2_MIMAT0002169_3	258.835	3.00256	0.56383	NA	NA
ssc-mir-9-1-5p_ssc-miR-9_MIMAT0025358_3	258.835	3.00256	0.56383	NA	NA
ssc-mir-9-2-5p_ssc-miR-9_MIMAT0025358_3	258.835	3.00256	0.56383	NA	NA
ssc-mir-9-3-5p_ssc-miR-9_MIMAT0025358_3	258.835	3.00256	0.56383	NA	NA
ssc-mir-92b-3p_ssc-miR-92b-3p_MIMAT0013909	662.841	1.19167	0.487252	NA	NA
ssc-mir-99b-5p_ssc-miR-99b_MIMAT0006018	16132.8	0.381562	0.535014	NA	NA
