# Supplementary material for: Gender and Obesity Specific MicroRNA Expression in Adipose Tissue from Lean and Obese Pigs
Source: PLoS One. 2015 Jul 29;10(7):e0131650. doi: 10.1371/journal.pone.0131650 (PMC4519260; doi:10.1371/journal.pone.0131650)
Supplement: S4 Dataset — (XLSX) [file pone.0131650.s004.xlsx]

## Sheet: Sheet1
S4 Dataset. DESeq2 Analysis Lean vs Obese Female Animals.
	baseMean	log2FoldChange	lfcSE	pvalue	padj
ssc-mir-10b-5p_ssc-miR-10b_MIMAT0013885	588019	-1.14182	0.100141	4.07827e-30	1.9902e-27
ssc-mir-125a-5p_ssc-miR-125a_MIMAT0013897	11407.3	-0.84534	0.0772779	7.50541e-28	1.83132e-25
ssc-mir-10a-5p_ssc-miR-10a-5p_MIMAT0013884	72497.8	-1.42	0.182966	8.42521e-15	1.3705e-12
ssc-mir-124a-1-3p_ssc-miR-124a_MIMAT0002156	31.8983	3.0537	0.450281	1.18716e-11	1.15866e-09
ssc-mir-124a-2-3p_ssc-miR-124a_MIMAT0002156	31.8983	3.0537	0.450281	1.18716e-11	1.15866e-09
ssc-mir-340-1-5p_ssc-miR-340_MIMAT0013891	193.512	0.897053	0.154585	6.51519e-09	4.51757e-07
ssc-mir-340-2-5p_ssc-miR-340_MIMAT0013891	193.512	0.897053	0.154585	6.51519e-09	4.51757e-07
ssc-mir-342-3p_ssc-miR-342_MIMAT0013944	118.268	-1.13821	0.196873	7.40586e-09	4.51757e-07
ssc-mir-125b-1-5p_ssc-miR-125b_MIMAT0002120_3	6581.78	-0.812582	0.152837	1.05682e-07	5.15728e-06
ssc-mir-125b-2-5p_ssc-miR-125b_MIMAT0002120_3	6581.78	-0.812582	0.152837	1.05682e-07	5.15728e-06
ssc-mir-125b-1-5p_ssc-miR-125b_MIMAT0002120	6592.44	-0.809438	0.153613	1.36915e-07	5.56787e-06
ssc-mir-125b-2-5p_ssc-miR-125b_MIMAT0002120	6592.44	-0.809438	0.153613	1.36915e-07	5.56787e-06
ssc-mir-574-3p_ssc-miR-574_MIMAT0013951	584.226	-0.527567	0.10307	3.07952e-07	1.156e-05
ssc-mir-148a-3p_ssc-miR-148a-3p_MIMAT0002124	24953.2	-0.641302	0.126209	3.74952e-07	1.30697e-05
ssc-mir-151-5p_ssc-miR-151-5p_MIMAT0013882	8006.62	-0.568451	0.118354	1.56328e-06	5.08588e-05
ssc-mir-30a-5p_ssc-miR-30a-5p_MIMAT0010193	18750.6	-0.489785	0.103638	2.29081e-06	6.98696e-05
ssc-mir-191-5p_ssc-miR-191_MIMAT0013876	64357.9	-0.979437	0.209138	2.82418e-06	8.10705e-05
ssc-mir-100-5p_ssc-miR-100_MIMAT0013911	10114.3	-1.45357	0.321259	6.05058e-06	0.000164038
ssc-mir-128-1-3p_ssc-miR-128_MIMAT0002157	347.963	0.752741	0.1695	8.95617e-06	0.000206225
ssc-mir-128-2-3p_ssc-miR-128_MIMAT0002157	347.963	0.752741	0.1695	8.95617e-06	0.000206225
ssc-mir-128-1-3p_ssc-miR-128_MIMAT0002157_3	338.666	0.8013	0.180762	9.29705e-06	0.000206225
ssc-mir-128-2-3p_ssc-miR-128_MIMAT0002157_3	338.666	0.8013	0.180762	9.29705e-06	0.000206225
ssc-mir-150-1-5p_ssc-miR-150_MIMAT0025365	402.733	-0.73612	0.167547	1.11525e-05	0.000226768
ssc-mir-150-2-5p_ssc-miR-150_MIMAT0025365	402.733	-0.73612	0.167547	1.11525e-05	0.000226768
ssc-mir-22-3p_ssc-miR-22-3p_MIMAT0015710	60766.8	0.341569	0.0843247	5.10779e-05	0.000997041
ssc-mir-2320-5p_ssc-miR-2320-5p_MIMAT0020597	202.666	-0.897703	0.223566	5.93474e-05	0.00110848
ssc-mir-99a-5p_ssc-miR-99a_MIMAT0013896	5017.65	-1.03139	0.257357	6.13297e-05	0.00110848
ssc-mir-365-1-3p_ssc-miR-365-3p_MIMAT0013904	603.916	-0.676016	0.171805	8.32738e-05	0.0014013
ssc-mir-365-2-3p_ssc-miR-365-3p_MIMAT0013904	603.916	-0.676016	0.171805	8.32738e-05	0.0014013
ssc-mir-127-3p_ssc-miR-127_MIMAT0013932	3944.43	-1.16226	0.306656	0.000150593	0.00239231
ssc-mir-151-3p_ssc-miR-151-3p_MIMAT0013883	8671.32	-0.587541	0.155437	0.000156873	0.00239231
ssc-mir-151-3p_ssc-miR-151-5p_MIMAT0013882_2	8671.32	-0.587541	0.155437	0.000156873	0.00239231
ssc-mir-26a-5p_ssc-miR-26a_MIMAT0002135	65974.6	-0.300867	0.0799065	0.000166387	0.00246052
ssc-mir-125b-1-3p_ssc-miR-125b_MIMAT0002120_2	276.84	-0.525838	0.163829	0.00132883	0.0185277
ssc-mir-769-5p_ssc-miR-769-5p_MIMAT0020363	308.268	0.54247	0.168923	0.00132113	0.0185277
ssc-mir-182-5p_ssc-miR-182_MIMAT0025366	381.756	-1.43036	0.44852	0.00142738	0.0193489
ssc-mir-23a-3p_ssc-miR-23a_MIMAT0002133	2939.13	-0.386386	0.124556	0.00192151	0.0228706
ssc-mir-30c-1-5p_ssc-miR-30c-5p_MIMAT0002167	2207.78	-0.384354	0.123648	0.00188069	0.0228706
ssc-mir-30c-2-5p_ssc-miR-30c-5p_MIMAT0002167	2207.78	-0.384354	0.123648	0.00188069	0.0228706
ssc-mir-30c-1-5p_ssc-miR-30c-5p_MIMAT0002167_3	2207.94	-0.384121	0.123668	0.00189602	0.0228706
ssc-mir-30c-2-5p_ssc-miR-30c-5p_MIMAT0002167_3	2207.94	-0.384121	0.123668	0.00189602	0.0228706
ssc-mir-103-1-3p_ssc-miR-103_MIMAT0002154	7213.38	0.673578	0.228788	0.00323881	0.0257762
ssc-mir-103-2-3p_ssc-miR-103_MIMAT0002154	7213.38	0.673578	0.228788	0.00323881	0.0257762
ssc-mir-103-1-3p_ssc-miR-103_MIMAT0002154_3	7214.4	0.673243	0.22861	0.00323021	0.0257762
ssc-mir-103-2-3p_ssc-miR-103_MIMAT0002154_3	7214.4	0.673243	0.22861	0.00323021	0.0257762
ssc-mir-214-3p_ssc-miR-214_MIMAT0002147	652.196	-0.356156	0.120442	0.00310565	0.0257762
ssc-mir-218-1-5p_ssc-miR-218-5p_MIMAT0022961	140.708	0.82376	0.281066	0.00338048	0.0257762
ssc-mir-218-2-5p_ssc-miR-218-5p_MIMAT0022961	140.708	0.82376	0.281066	0.00338048	0.0257762
ssc-mir-218b-5p_ssc-miR-218-5p_MIMAT0022961	140.708	0.82376	0.281066	0.00338048	0.0257762
ssc-mir-218-1-5p_ssc-miR-218_MIMAT0025371	140.708	0.82376	0.281066	0.00338048	0.0257762
ssc-mir-218-2-5p_ssc-miR-218_MIMAT0025371	140.708	0.82376	0.281066	0.00338048	0.0257762
ssc-mir-218b-5p_ssc-miR-218_MIMAT0025371	140.708	0.82376	0.281066	0.00338048	0.0257762
ssc-mir-218-1-5p_ssc-miR-218b_MIMAT0020589	140.708	0.82376	0.281066	0.00338048	0.0257762
ssc-mir-218-2-5p_ssc-miR-218b_MIMAT0020589	140.708	0.82376	0.281066	0.00338048	0.0257762
ssc-mir-218b-5p_ssc-miR-218b_MIMAT0020589	140.708	0.82376	0.281066	0.00338048	0.0257762
ssc-mir-218-1-5p_ssc-miR-218-5p_MIMAT0022961_3	140.823	0.825944	0.279957	0.00317518	0.0257762
ssc-mir-218-2-5p_ssc-miR-218-5p_MIMAT0022961_3	140.823	0.825944	0.279957	0.00317518	0.0257762
ssc-mir-218b-5p_ssc-miR-218-5p_MIMAT0022961_3	140.823	0.825944	0.279957	0.00317518	0.0257762
ssc-mir-218-1-5p_ssc-miR-218_MIMAT0025371_3	140.823	0.825944	0.279957	0.00317518	0.0257762
ssc-mir-218-2-5p_ssc-miR-218_MIMAT0025371_3	140.823	0.825944	0.279957	0.00317518	0.0257762
ssc-mir-218b-5p_ssc-miR-218_MIMAT0025371_3	140.823	0.825944	0.279957	0.00317518	0.0257762
ssc-mir-218-1-5p_ssc-miR-218b_MIMAT0020589_3	140.823	0.825944	0.279957	0.00317518	0.0257762
ssc-mir-218-2-5p_ssc-miR-218b_MIMAT0020589_3	140.823	0.825944	0.279957	0.00317518	0.0257762
ssc-mir-218b-5p_ssc-miR-218b_MIMAT0020589_3	140.823	0.825944	0.279957	0.00317518	0.0257762
ssc-mir-361-5p_ssc-miR-361-5p_MIMAT0013933	300.161	-0.522228	0.180454	0.00380416	0.0285605
ssc-mir-450a-5p_ssc-miR-450a_MIMAT0010188	35.3049	-0.942813	0.327945	0.00404144	0.0298821
ssc-mir-450c-5p_ssc-miR-450c-5p_MIMAT0015717	57.4089	-0.854498	0.299659	0.00435044	0.0299427
ssc-mir-7134-5p_ssc-miR-7134-5p_MIMAT0028143	105.606	-0.5786	0.202313	0.00423735	0.0299427
ssc-mir-7134-5p_ssc-miR-7134-5p_MIMAT0028143_2	105.606	-0.5786	0.202313	0.00423735	0.0299427
ssc-mir-9-1-3p_ssc-miR-9_MIMAT0025358_2	7.51727	1.57805	0.556895	0.00460185	0.0299427
ssc-mir-9-2-3p_ssc-miR-9_MIMAT0025358_2	7.51727	1.57805	0.556895	0.00460185	0.0299427
ssc-mir-9-3-3p_ssc-miR-9_MIMAT0025358_2	7.51727	1.57805	0.556895	0.00460185	0.0299427
ssc-mir-9-1-3p_ssc-miR-9_MIMAT0025358_2_3	7.51727	1.57805	0.556895	0.00460185	0.0299427
ssc-mir-9-2-3p_ssc-miR-9_MIMAT0025358_2_3	7.51727	1.57805	0.556895	0.00460185	0.0299427
ssc-mir-9-3-3p_ssc-miR-9_MIMAT0025358_2_3	7.51727	1.57805	0.556895	0.00460185	0.0299427
ssc-mir-99b-5p_ssc-miR-99b_MIMAT0006018	10899	-1.05941	0.387753	0.00629157	0.0403985
ssc-mir-425-3p_ssc-miR-425-3p_MIMAT0013918	63.397	-0.59636	0.228164	0.00895592	0.0560319
ssc-mir-425-3p_ssc-miR-425-5p_MIMAT0013917_2	63.397	-0.59636	0.228164	0.00895592	0.0560319
ssc-mir-582-3p_ssc-miR-582_MIMAT0025380	19.786	1.00613	0.387663	0.00944924	0.05837
ssc-mir-24-1-3p_ssc-miR-24-3p_MIMAT0002134	2948.77	-0.623662	0.24487	0.0108681	0.0654095
ssc-mir-24-2-3p_ssc-miR-24-3p_MIMAT0002134	2948.77	-0.623662	0.24487	0.0108681	0.0654095
ssc-mir-24-1-3p_ssc-miR-24-3p_MIMAT0002134_3	2954.96	-0.62214	0.245058	0.011125	0.0654095
ssc-mir-24-2-3p_ssc-miR-24-3p_MIMAT0002134_3	2954.96	-0.62214	0.245058	0.011125	0.0654095
ssc-mir-671-3p_ssc-miR-671-3p_MIMAT0025382	62.6329	0.724973	0.288103	0.0118571	0.0688842
ssc-mir-708-5p_ssc-miR-708-5p_MIMAT0013945	112.076	-0.536633	0.22511	0.0171316	0.0983555
ssc-mir-374a-5p_ssc-miR-374a-5p_MIMAT0013913	117.639	-0.486042	0.205351	0.0179385	0.1003
ssc-mir-374a-5p_ssc-miR-374a-5p_MIMAT0013913_2	117.639	-0.486042	0.205351	0.0179385	0.1003
ssc-mir-486-1-3p_ssc-miR-486_MIMAT0013886	6394.69	-1.02216	0.433183	0.0182923	0.1003
ssc-mir-486-2-5p_ssc-miR-486_MIMAT0013886	6394.69	-1.02216	0.433183	0.0182923	0.1003
ssc-let-7f-2-3p_ssc-let-7f_MIMAT0002152_2	23.2421	-0.758683	0.329626	0.0213549	0.113672
ssc-mir-142-5p_ssc-miR-142-5p_MIMAT0013919	1858.35	-0.416317	0.180816	0.0213109	0.113672
ssc-mir-195-5p_ssc-miR-195_MIMAT0013928	1219.91	-0.437608	0.190238	0.0214301	0.113672
ssc-mir-107-3p_ssc-miR-107_MIMAT0002155	1239.22	0.630723	0.27729	0.0229298	0.12032
ssc-mir-152-3p_ssc-miR-152_MIMAT0013887	326.514	-0.36205	0.160472	0.024061	0.124913
ssc-mir-27a-3p_ssc-miR-27a_MIMAT0002148	3867.66	-0.371633	0.167761	0.0267425	0.137372
ssc-mir-542-3p_ssc-miR-542-3p_MIMAT0013925	27.1338	-0.631734	0.292547	0.030817	0.156653
ssc-mir-7142-3p_ssc-miR-7142-3p_MIMAT0028160	330.597	-0.349956	0.16305	0.0318478	0.160224
ssc-mir-181c-5p_ssc-miR-181c_MIMAT0002144	857.55	0.566788	0.266508	0.0334431	0.166533
ssc-mir-744-5p_ssc-miR-744_MIMAT0015708	210.637	0.609754	0.289239	0.0350197	0.172622
ssc-mir-363-1-3p_ssc-miR-363_MIMAT0015711	161.817	-0.383569	0.188723	0.0421084	0.203455
ssc-mir-363-2-3p_ssc-miR-363_MIMAT0015711	161.817	-0.383569	0.188723	0.0421084	0.203455
ssc-mir-10b-3p_ssc-miR-10b_MIMAT0013885_2	66.6816	-0.548987	0.275681	0.0464385	0.222177
ssc-mir-15b-5p_ssc-miR-15b_MIMAT0002125	189.64	-0.405138	0.207416	0.0507881	0.240627
ssc-mir-19a-3p_ssc-miR-19a_MIMAT0002128	8.20941	0.874157	0.450837	0.0525057	0.246373
ssc-mir-148b-3p_ssc-miR-148b-3p_MIMAT0013901	1004.61	-0.322458	0.170027	0.057892	0.265844
ssc-mir-24-1-5p_ssc-miR-24-1-5p_MIMAT0015210	69.5933	-0.44154	0.233186	0.0582896	0.265844
ssc-mir-24-1-5p_ssc-miR-24-1-5p_MIMAT0015210_2	69.5933	-0.44154	0.233186	0.0582896	0.265844
ssc-mir-30a-3p_ssc-miR-30a-3p_MIMAT0015300	571.634	-0.321158	0.170619	0.0597942	0.267312
ssc-mir-30a-3p_ssc-miR-30a-5p_MIMAT0010193_2	571.634	-0.321158	0.170619	0.0597942	0.267312
ssc-mir-30d-3p_ssc-miR-30d_MIMAT0013871_2	61.3768	0.53381	0.284104	0.0602548	0.267312
ssc-mir-184-3p_ssc-miR-184_MIMAT0002127	33.457	0.764652	0.423925	0.0712719	0.313339
ssc-mir-140-3p_ssc-miR-140-3p_MIMAT0006786	1898.72	0.247797	0.138548	0.0736905	0.318745
ssc-mir-500-5p_ssc-miR-500_MIMAT0013956_2	15.8235	-0.627691	0.351096	0.0738077	0.318745
ssc-mir-143-5p_ssc-miR-143-5p_MIMAT0017374	23.1265	0.838629	0.481914	0.0818231	0.347214
ssc-mir-143-5p_ssc-miR-143-5p_MIMAT0017374_2	23.1265	0.838629	0.481914	0.0818231	0.347214
ssc-mir-21-5p_ssc-miR-21_MIMAT0002165	13708	0.306088	0.178355	0.0861297	0.356197
ssc-mir-2483-3p_ssc-miR-2483_MIMAT0025390	4.95344	-0.864576	0.503671	0.0860617	0.356197
ssc-mir-2483-3p_ssc-miR-2483_MIMAT0025390_2	4.95344	-0.864576	0.503671	0.0860617	0.356197
ssc-mir-181c-3p_ssc-miR-181c_MIMAT0002144_2	76.8186	0.51009	0.29845	0.0874264	0.358522
ssc-mir-497-5p_ssc-miR-497_MIMAT0013926	389.996	0.354292	0.208208	0.0888257	0.361225
ssc-mir-181a-1-3p_ssc-miR-181a_MIMAT0010191_2	119.115	0.493684	0.290802	0.089571	0.361245
ssc-mir-132-3p_ssc-miR-132_MIMAT0025361	47.6578	0.454146	0.27014	0.0927338	0.370935
ssc-mir-30e-3p_ssc-miR-30e-3p_MIMAT0013873	543.958	0.218723	0.130765	0.0943974	0.371499
ssc-mir-30e-3p_ssc-miR-30e-5p_MIMAT0013872_2	543.958	0.218723	0.130765	0.0943974	0.371499
ssc-mir-664-3p_ssc-miR-664-3p_MIMAT0013907	57.1055	-0.40644	0.245104	0.0972691	0.379739
ssc-mir-664-5p_ssc-miR-664-5p_MIMAT0013906	90.2354	-0.493049	0.298217	0.098265	0.380582
ssc-mir-130a-3p_ssc-miR-130a_MIMAT0007758	387.662	0.313571	0.193684	0.105452	0.403299
ssc-mir-185-3p_ssc-miR-185_MIMAT0007759_2	7.63726	0.737271	0.455826	0.105783	0.403299
ssc-mir-493-3p_ssc-miR-493-3p_MIMAT0025378	2.59314	-0.887517	0.559356	0.112586	0.42263
ssc-mir-493-3p_ssc-miR-493-5p_MIMAT0025377_2	2.59314	-0.887517	0.559356	0.112586	0.42263
ssc-mir-153-3p_ssc-miR-153_MIMAT0002160	2.88696	0.888212	0.562896	0.114581	0.423602
ssc-mir-452-3p_ssc-miR-452_MIMAT0025374_2	11.8222	-0.736535	0.465694	0.113744	0.423602
ssc-mir-500-3p_ssc-miR-500_MIMAT0013956	518.753	-0.457779	0.291854	0.11676	0.428413
ssc-mir-146a-5p_ssc-miR-146a-5p_MIMAT0022963	2600.49	-0.636552	0.408359	0.119043	0.430317
ssc-mir-378-1-5p_ssc-miR-378_MIMAT0013868_2	62.7103	-0.405875	0.260023	0.118543	0.430317
ssc-mir-152-5p_ssc-miR-152_MIMAT0013887_2	58.7771	0.480669	0.310662	0.121805	0.435522
ssc-mir-99b-3p_ssc-miR-99b_MIMAT0006018_2	31.5672	0.432315	0.279756	0.122267	0.435522
ssc-mir-129b-3p_ssc-miR-129b_MIMAT0020586_2	2.58398	0.849174	0.557907	0.127992	0.43606
ssc-mir-20b-1-5p_ssc-miR-20b_MIMAT0025359	8.622	-0.721413	0.47535	0.129104	0.43606
ssc-mir-20b-2-5p_ssc-miR-20b_MIMAT0025359	8.622	-0.721413	0.47535	0.129104	0.43606
ssc-mir-296-3p_ssc-miR-296-3p_MIMAT0022958	95.0484	0.405995	0.264256	0.124449	0.43606
ssc-mir-34c-1-5p_ssc-miR-34c_MIMAT0013916	4.88559	0.847828	0.554202	0.126062	0.43606
ssc-mir-34c-2-5p_ssc-miR-34c_MIMAT0013916	4.88559	0.847828	0.554202	0.126062	0.43606
ssc-mir-455-3p_ssc-miR-455-3p_MIMAT0013960	177.406	-0.241161	0.157757	0.126342	0.43606
ssc-mir-489-3p_ssc-miR-489_MIMAT0025375	3.22087	0.850245	0.560917	0.129567	0.43606
ssc-mir-181d-5p_ssc-miR-181d-5p_MIMAT0013888	131.255	0.439915	0.29132	0.131025	0.437946
ssc-mir-127-5p_ssc-miR-127_MIMAT0013932_2	5.80887	-0.756641	0.504332	0.133541	0.443319
ssc-mir-196a-2-3p_ssc-miR-196a_MIMAT0002163_2	2.98121	0.840718	0.563445	0.135672	0.44435
ssc-mir-7137-5p_ssc-miR-7137-5p_MIMAT0028149	3.3754	-0.803452	0.537715	0.135125	0.44435
ssc-mir-301-3p_ssc-miR-301_MIMAT0002138	38.3623	0.405541	0.272782	0.137099	0.446028
ssc-mir-532-5p_ssc-miR-532-5p_MIMAT0013940	619.059	-0.186118	0.12585	0.139171	0.449771
ssc-mir-30d-5p_ssc-miR-30d_MIMAT0013871	10340.4	0.20257	0.138295	0.142984	0.458408
ssc-mir-331-3p_ssc-miR-331-3p_MIMAT0013930	88.8134	0.521253	0.356517	0.143722	0.458408
ssc-mir-874-3p_ssc-miR-874_MIMAT0025384	41.7017	-0.441024	0.302615	0.145012	0.45952
ssc-mir-27b-5p_ssc-miR-27b-5p_MIMAT0013889	53.5704	0.564621	0.394928	0.152809	0.478017
ssc-mir-27b-5p_ssc-miR-27b-5p_MIMAT0013889_2	53.5704	0.564621	0.394928	0.152809	0.478017
ssc-mir-186-5p_ssc-miR-186_MIMAT0002162	5599.18	-0.231155	0.164606	0.16023	0.48624
ssc-mir-450b-5p_ssc-miR-450b-5p_MIMAT0013927	147.892	-0.40558	0.28882	0.160239	0.48624
ssc-mir-542-5p_ssc-miR-542-5p_MIMAT0013924	10.5083	-0.610831	0.432398	0.157755	0.48624
ssc-mir-542-5p_ssc-miR-542-5p_MIMAT0013924_2	10.5083	-0.610831	0.432398	0.157755	0.48624
ssc-mir-935-3p_ssc-miR-935_MIMAT0013947	2.45813	0.787679	0.561159	0.160419	0.48624
ssc-mir-210-5p_ssc-miR-210_MIMAT0007761_2	2.99287	0.763513	0.550917	0.165779	0.493293
ssc-mir-361-3p_ssc-miR-361-3p_MIMAT0013934	55.8173	-0.311559	0.22473	0.165634	0.493293
ssc-mir-361-3p_ssc-miR-361-5p_MIMAT0013933_2	55.8173	-0.311559	0.22473	0.165634	0.493293
ssc-mir-328-3p_ssc-miR-328_MIMAT0013949	88.589	-0.459249	0.333236	0.168157	0.494342
ssc-mir-7134-3p_ssc-miR-7134-3p_MIMAT0028144	504.709	0.158641	0.114972	0.167643	0.494342
ssc-mir-335-5p_ssc-miR-335_MIMAT0013955	11.3617	-0.565097	0.416944	0.175313	0.509241
ssc-mir-335-5p_ssc-miR-335_MIMAT0013955_2	11.3617	-0.565097	0.416944	0.175313	0.509241
ssc-mir-28-5p_ssc-miR-28-5p_MIMAT0002136	615.881	0.312775	0.232049	0.177695	0.51009
ssc-mir-28-5p_ssc-miR-28-5p_MIMAT0002136_2	615.881	0.312775	0.232049	0.177695	0.51009
ssc-mir-320-3p_ssc-miR-320_MIMAT0013878	1312.27	-0.258301	0.19369	0.182342	0.520369
ssc-mir-15a-5p_ssc-miR-15a_MIMAT0007753	439.472	0.185875	0.141705	0.18962	0.523003
ssc-mir-193a-3p_ssc-miR-193a-3p_MIMAT0013895	94.6739	0.242483	0.18578	0.19182	0.523003
ssc-mir-193a-3p_ssc-miR-193a-5p_MIMAT0013894_2	94.6739	0.242483	0.18578	0.19182	0.523003
ssc-mir-210-3p_ssc-miR-210_MIMAT0007761	22.6069	0.502876	0.379177	0.184763	0.523003
ssc-mir-340-1-3p_ssc-miR-340_MIMAT0013891_2	34.2367	-0.360725	0.273237	0.186771	0.523003
ssc-mir-340-2-3p_ssc-miR-340_MIMAT0013891_2	34.2367	-0.360725	0.273237	0.186771	0.523003
ssc-mir-369-3p_ssc-miR-369_MIMAT0015714	7.26899	-0.603981	0.46311	0.192171	0.523003
ssc-mir-425-5p_ssc-miR-425-5p_MIMAT0013917	354.717	0.229405	0.176192	0.192911	0.523003
ssc-mir-628-5p_ssc-miR-628_MIMAT0013953	62.3232	0.422191	0.320933	0.188338	0.523003
ssc-mir-490-1-3p_ssc-miR-490-3p_MIMAT0022960	6.02085	0.626516	0.488729	0.199868	0.5276
ssc-mir-490-2-3p_ssc-miR-490-3p_MIMAT0022960	6.02085	0.626516	0.488729	0.199868	0.5276
ssc-mir-490-1-3p_ssc-miR-490_MIMAT0025376	6.02085	0.626516	0.488729	0.199868	0.5276
ssc-mir-490-2-3p_ssc-miR-490_MIMAT0025376	6.02085	0.626516	0.488729	0.199868	0.5276
ssc-mir-95-3p_ssc-miR-95_MIMAT0002142	19.0518	0.50404	0.393315	0.200012	0.5276
ssc-mir-7-2-3p_ssc-miR-7_MIMAT0002141_2	14.7668	-0.443284	0.348784	0.20375	0.53457
ssc-let-7d-5p_ssc-let-7d-5p_MIMAT0025356	1329.59	-0.115448	0.0920771	0.20991	0.539259
ssc-mir-15b-3p_ssc-miR-15b_MIMAT0002125_2	21.929	-0.518884	0.413936	0.210011	0.539259
ssc-mir-21-3p_ssc-miR-21_MIMAT0002165_2	106.768	-0.351603	0.280698	0.210351	0.539259
ssc-mir-212-5p_ssc-miR-212_MIMAT0025370	8.10985	-0.544512	0.435383	0.211062	0.539259
ssc-mir-212-5p_ssc-miR-212_MIMAT0025370_2	8.10985	-0.544512	0.435383	0.211062	0.539259
ssc-mir-92b-3p_ssc-miR-92b-3p_MIMAT0013909	459.291	0.388109	0.311753	0.213159	0.54178
ssc-mir-421-3p_ssc-miR-421-3p_MIMAT0022962	192.835	0.376368	0.304403	0.216304	0.546925
ssc-let-7a-1-3p_ssc-let-7a_MIMAT0013865_2	2.55919	-0.665378	0.55715	0.232379	0.580418
ssc-mir-101-1-3p_ssc-miR-101_MIMAT0010185	1174.85	0.293199	0.248408	0.237876	0.580418
ssc-mir-101-2-3p_ssc-miR-101_MIMAT0010185	1174.85	0.293199	0.248408	0.237876	0.580418
ssc-mir-101-1-3p_ssc-miR-101_MIMAT0010185_3	1154.84	0.293908	0.248947	0.23776	0.580418
ssc-mir-101-2-3p_ssc-miR-101_MIMAT0010185_3	1154.84	0.293908	0.248947	0.23776	0.580418
ssc-mir-149-5p_ssc-miR-149_MIMAT0018379	64.8288	-0.416052	0.348963	0.233162	0.580418
ssc-mir-7139-5p_ssc-miR-7139-5p_MIMAT0028153	16.7498	-0.545815	0.455774	0.23109	0.580418
ssc-mir-26a-3p_ssc-miR-26a_MIMAT0002135_2	13.8397	-0.489052	0.41543	0.239109	0.580523
ssc-mir-18a-3p_ssc-miR-18a_MIMAT0002161_2	4.2912	0.60395	0.51749	0.24318	0.584589
ssc-mir-432-5p_ssc-miR-432-5p_MIMAT0013946	16.8589	-0.447541	0.383166	0.242803	0.584589
ssc-mir-1285-3p_ssc-miR-1285_MIMAT0013954	19.4062	0.509138	0.43821	0.245293	0.58678
ssc-mir-326-3p_ssc-miR-326_MIMAT0002140	28.5048	0.319059	0.275635	0.24705	0.588099
ssc-mir-139-5p_ssc-miR-139-5p_MIMAT0002159	229.316	-0.194947	0.172353	0.258017	0.611224
ssc-mir-4331-3p_ssc-miR-4331_MIMAT0017955	2.67078	0.625655	0.555507	0.260048	0.613061
ssc-mir-186-3p_ssc-miR-186_MIMAT0002162_2	3.36656	-0.593769	0.535284	0.267318	0.627169
ssc-mir-874-5p_ssc-miR-874_MIMAT0025384_2	5.39451	0.567782	0.513589	0.268935	0.627944
ssc-mir-181a-2-3p_ssc-miR-181a_MIMAT0010191_2	273.227	0.193015	0.17698	0.275447	0.640086
ssc-mir-29a-5p_ssc-miR-29a_MIMAT0013870_2	2.6183	-0.594353	0.549055	0.27903	0.643075
ssc-mir-503-5p_ssc-miR-503_MIMAT0010189	4.11781	-0.572656	0.529384	0.279369	0.643075
ssc-mir-145-3p_ssc-miR-145-3p_MIMAT0022919	411.701	-0.3978	0.370257	0.282649	0.644545
ssc-mir-145-3p_ssc-miR-145-5p_MIMAT0002123_2	411.701	-0.3978	0.370257	0.282649	0.644545
ssc-mir-17-3p_ssc-miR-17-3p_MIMAT0015268	12.7806	0.394849	0.372706	0.289413	0.646784
ssc-mir-17-3p_ssc-miR-17-5p_MIMAT0007755_2	12.7806	0.394849	0.372706	0.289413	0.646784
ssc-mir-299-5p_ssc-miR-299_MIMAT0015712	12.0433	-0.490996	0.463368	0.289316	0.646784
ssc-mir-374a-3p_ssc-miR-374a-3p_MIMAT0013914	205.429	0.239871	0.226816	0.290257	0.646784
ssc-mir-4332-3p_ssc-miR-4332_MIMAT0017962	15.2916	0.514543	0.484116	0.28785	0.646784
ssc-mir-758-3p_ssc-miR-758_MIMAT0015719	14.1045	-0.414294	0.395065	0.294328	0.652873
ssc-mir-138-5p_ssc-miR-138_MIMAT0025363	7.21721	0.5504	0.526649	0.295977	0.653561
ssc-mir-1296-5p_ssc-miR-1296-5p_MIMAT0022964	11.7213	0.459656	0.444604	0.301203	0.659685
ssc-mir-130b-3p_ssc-miR-130b_MIMAT0013922	138.26	-0.168463	0.163945	0.304158	0.659685
ssc-mir-331-5p_ssc-miR-331-5p_MIMAT0013929	21.1056	-0.339134	0.329577	0.30348	0.659685
ssc-mir-331-5p_ssc-miR-331-5p_MIMAT0013929_2	21.1056	-0.339134	0.329577	0.30348	0.659685
ssc-mir-1306-3p_ssc-miR-1306-3p_MIMAT0013938	6.74567	0.497881	0.489135	0.308735	0.663713
ssc-mir-3613-5p_ssc-miR-3613_MIMAT0025387	13.2519	0.37554	0.368629	0.308323	0.663713
ssc-mir-374b-3p_ssc-miR-374b-3p_MIMAT0017378	4.90528	0.544208	0.539482	0.31309	0.667196
ssc-mir-374b-3p_ssc-miR-374b-5p_MIMAT0013915_2	4.90528	0.544208	0.539482	0.31309	0.667196
ssc-let-7g-5p_ssc-let-7g_MIMAT0013867	9069.77	-0.0998848	0.100027	0.317999	0.674711
ssc-mir-32-3p_ssc-miR-32_MIMAT0002149_2	10.0046	0.470918	0.477066	0.323588	0.680905
ssc-mir-376a-3p_ssc-miR-376a-3p_MIMAT0015716	3.3922	-0.5243	0.532812	0.325104	0.680905
ssc-mir-376a-3p_ssc-miR-376a-5p_MIMAT0015715_2	3.3922	-0.5243	0.532812	0.325104	0.680905
ssc-mir-32-5p_ssc-miR-32_MIMAT0002149	45.6594	0.236612	0.247568	0.339199	0.70438
ssc-mir-504-5p_ssc-miR-504_MIMAT0013931	8.00711	0.428287	0.448059	0.339137	0.70438
ssc-mir-140-5p_ssc-miR-140-5p_MIMAT0002143	39.0483	0.279321	0.295807	0.345032	0.7045
ssc-mir-140-5p_ssc-miR-140-5p_MIMAT0002143_2	39.0483	0.279321	0.295807	0.345032	0.7045
ssc-mir-28-3p_ssc-miR-28-3p_MIMAT0015211	5788.69	0.162787	0.171549	0.342659	0.7045
ssc-mir-99a-3p_ssc-miR-99a_MIMAT0013896_2	129.516	0.210329	0.220842	0.340896	0.7045
ssc-mir-133a-1-3p_ssc-miR-133a-3p_MIMAT0010186	316.905	0.450048	0.48396	0.352408	0.713591
ssc-mir-133a-2-3p_ssc-miR-133a-3p_MIMAT0010186	316.905	0.450048	0.48396	0.352408	0.713591
ssc-mir-452-5p_ssc-miR-452_MIMAT0025374	51.9968	0.36197	0.396827	0.361685	0.729348
ssc-mir-7144-5p_ssc-miR-7144-5p_MIMAT0028163	2.73324	-0.491613	0.54497	0.367008	0.737037
ssc-mir-423-5p_ssc-miR-423-5p_MIMAT0013880	1400.26	-0.170391	0.193168	0.37773	0.752377
ssc-mir-423-5p_ssc-miR-423-5p_MIMAT0013880_2	1400.26	-0.170391	0.193168	0.37773	0.752377
ssc-mir-146b-5p_ssc-miR-146b_MIMAT0010190	437.664	-0.345202	0.395718	0.383022	0.759816
ssc-mir-129a-5p_ssc-miR-129b_MIMAT0020586	19.2342	0.312201	0.361165	0.387353	0.762212
ssc-mir-129b-5p_ssc-miR-129b_MIMAT0020586	19.2342	0.312201	0.361165	0.387353	0.762212
ssc-let-7c-3p_ssc-let-7c_MIMAT0002151_2	7.91108	-0.368896	0.444656	0.406753	0.790812
ssc-mir-190a-5p_ssc-miR-190a_MIMAT0025367	17.3667	0.306189	0.370346	0.40837	0.790812
ssc-mir-29c-3p_ssc-miR-29c_MIMAT0002166	241.023	0.142641	0.172288	0.407715	0.790812
ssc-mir-362-5p_ssc-miR-362_MIMAT0017958	19.2934	-0.313082	0.376002	0.405035	0.790812
ssc-mir-1343-3p_ssc-miR-1343_MIMAT0020596	191.333	0.298919	0.364904	0.412689	0.792883
ssc-mir-20a-5p_ssc-miR-20a_MIMAT0002129	77.3093	-0.158462	0.193147	0.411977	0.792883
ssc-mir-129a-3p_ssc-miR-129a_MIMAT0013959	7.02729	-0.382625	0.47057	0.416156	0.793297
ssc-mir-129a-3p_ssc-miR-129b_MIMAT0020586_2	7.02729	-0.382625	0.47057	0.416156	0.793297
ssc-let-7d-3p_ssc-let-7d-3p_MIMAT0025357	211.008	-0.171841	0.21438	0.422801	0.802097
ssc-mir-574-5p_ssc-miR-574_MIMAT0013951_2	34.8602	-0.305502	0.382165	0.42406	0.802097
ssc-mir-455-5p_ssc-miR-455-5p_MIMAT0022957	59.0049	0.220465	0.279228	0.42979	0.809798
ssc-mir-338-5p_ssc-miR-338_MIMAT0015713_2	8.15409	0.410623	0.522948	0.432331	0.811453
ssc-mir-106a-5p_ssc-miR-106a_MIMAT0002118	4.3868	-0.395555	0.511948	0.439732	0.812562
ssc-mir-345-1-5p_ssc-miR-345-5p_MIMAT0013899	9.02358	-0.346046	0.449359	0.441248	0.812562
ssc-mir-345-2-5p_ssc-miR-345-5p_MIMAT0013899	9.02358	-0.346046	0.449359	0.441248	0.812562
ssc-mir-345-1-5p_ssc-miR-345-5p_MIMAT0013899_2	9.02358	-0.346046	0.449359	0.441248	0.812562
ssc-mir-345-2-5p_ssc-miR-345-5p_MIMAT0013899_2	9.02358	-0.346046	0.449359	0.441248	0.812562
ssc-mir-122-5p_ssc-miR-122_MIMAT0002119	9.08086	0.420076	0.552752	0.447272	0.813544
ssc-mir-1249-1-3p_ssc-miR-1249_MIMAT0025385	249.783	0.220437	0.293536	0.452671	0.813544
ssc-mir-1249-2-3p_ssc-miR-1249_MIMAT0025385	249.783	0.220437	0.293536	0.452671	0.813544
ssc-mir-139-3p_ssc-miR-139-3p_MIMAT0022921	6.67314	0.34513	0.463169	0.456181	0.813544
ssc-mir-139-3p_ssc-miR-139-5p_MIMAT0002159_2	6.67314	0.34513	0.463169	0.456181	0.813544
ssc-mir-1468-5p_ssc-miR-1468_MIMAT0025386	4288.2	0.20397	0.270433	0.450708	0.813544
ssc-mir-181b-1-5p_ssc-miR-181b_MIMAT0002126	1947.39	0.0858781	0.119003	0.470514	0.813544
ssc-mir-181b-2-5p_ssc-miR-181b_MIMAT0002126	1947.39	0.0858781	0.119003	0.470514	0.813544
ssc-mir-181b-1-5p_ssc-miR-181b_MIMAT0002126_3	1948.75	0.0865509	0.118904	0.466671	0.813544
ssc-mir-181b-2-5p_ssc-miR-181b_MIMAT0002126_3	1948.75	0.0865509	0.118904	0.466671	0.813544
ssc-mir-196a-1-3p_ssc-miR-196a_MIMAT0002163_2	7.87618	-0.360992	0.48684	0.45839	0.813544
ssc-mir-20a-3p_ssc-miR-20a_MIMAT0002129_2	2.02408	-0.415432	0.563061	0.46063	0.813544
ssc-mir-345-1-3p_ssc-miR-345-3p_MIMAT0013900	28.1392	-0.215151	0.287395	0.454083	0.813544
ssc-mir-345-2-3p_ssc-miR-345-3p_MIMAT0013900	28.1392	-0.215151	0.287395	0.454083	0.813544
ssc-mir-34c-1-3p_ssc-miR-34c_MIMAT0013916_2	1.76857	0.406022	0.563022	0.470819	0.813544
ssc-mir-34c-2-3p_ssc-miR-34c_MIMAT0013916_2	1.76857	0.406022	0.563022	0.470819	0.813544
ssc-mir-486-2-3p_ssc-miR-486_MIMAT0013886_2	3.13632	-0.403272	0.550779	0.464056	0.813544
ssc-mir-92a-1-3p_ssc-miR-92a_MIMAT0013908	10925.7	0.08305	0.115851	0.473456	0.813544
ssc-mir-92a-2-3p_ssc-miR-92a_MIMAT0013908	10925.7	0.08305	0.115851	0.473456	0.813544
ssc-mir-219-3p_ssc-miR-219_MIMAT0020590	2.80318	-0.389424	0.550032	0.478944	0.817219
ssc-mir-493-5p_ssc-miR-493-5p_MIMAT0025377	2.85338	-0.386719	0.546152	0.478896	0.817219
ssc-let-7i-5p_ssc-let-7i_MIMAT0002153	14836.4	-0.118907	0.17949	0.507668	0.818186
ssc-mir-10a-3p_ssc-miR-10a-3p_MIMAT0022954	14.5412	-0.290849	0.446159	0.514468	0.818186
ssc-mir-10a-3p_ssc-miR-10a-5p_MIMAT0013884_2	14.5412	-0.290849	0.446159	0.514468	0.818186
ssc-mir-1307-3p_ssc-miR-1307_MIMAT0013936	109.315	0.134804	0.195065	0.48952	0.818186
ssc-mir-1307-3p_ssc-miR-1307_MIMAT0013936_2	109.315	0.134804	0.195065	0.48952	0.818186
ssc-mir-137-3p_ssc-miR-137_MIMAT0025362	1.70151	-0.396785	0.563514	0.481354	0.818186
ssc-mir-181a-1-5p_ssc-miR-181a_MIMAT0010191	35437.4	0.0851708	0.132308	0.519749	0.818186
ssc-mir-181a-2-5p_ssc-miR-181a_MIMAT0010191	35437.4	0.0851708	0.132308	0.519749	0.818186
ssc-mir-181a-1-5p_ssc-miR-181a_MIMAT0010191_3	35437.2	0.0851885	0.132303	0.519646	0.818186
ssc-mir-181a-2-5p_ssc-miR-181a_MIMAT0010191_3	35437.2	0.0851885	0.132303	0.519646	0.818186
ssc-mir-193a-5p_ssc-miR-193a-5p_MIMAT0013894	288.186	0.158175	0.232295	0.495922	0.818186
ssc-mir-205-5p_ssc-miR-205_MIMAT0002146	10.2365	0.376186	0.562454	0.503604	0.818186
ssc-mir-217-1-5p_ssc-miR-217_MIMAT0002131	2.28404	0.386427	0.563128	0.492577	0.818186
ssc-mir-217-2-5p_ssc-miR-217_MIMAT0002131	2.28404	0.386427	0.563128	0.492577	0.818186
ssc-mir-339-1-5p_ssc-miR-339_MIMAT0025372_3	148.085	0.119596	0.182526	0.512321	0.818186
ssc-mir-339-2-5p_ssc-miR-339_MIMAT0025372_3	148.085	0.119596	0.182526	0.512321	0.818186
ssc-mir-339-1-5p_ssc-miR-4334-3p_MIMAT0020366_3	148.085	0.119596	0.182526	0.512321	0.818186
ssc-mir-339-2-5p_ssc-miR-4334-3p_MIMAT0020366_3	148.085	0.119596	0.182526	0.512321	0.818186
ssc-mir-4334-3p_ssc-miR-4334-3p_MIMAT0020366_3	148.085	0.119596	0.182526	0.512321	0.818186
ssc-mir-382-5p_ssc-miR-382_MIMAT0017956	6.99847	-0.347189	0.522291	0.506215	0.818186
ssc-mir-411-3p_ssc-miR-411_MIMAT0017954	26.3054	-0.257028	0.387343	0.506967	0.818186
ssc-mir-505-3p_ssc-miR-505_MIMAT0013961	54.5057	0.169568	0.256949	0.5093	0.818186
ssc-mir-582-5p_ssc-miR-582_MIMAT0025380_2	8.81	0.274578	0.423471	0.516727	0.818186
ssc-mir-7135-3p_ssc-miR-7135-3p_MIMAT0028146	2.91432	0.37113	0.561561	0.508683	0.818186
ssc-mir-126-5p_ssc-miR-126-5p_MIMAT0018377	19747.4	-0.137008	0.216672	0.52717	0.824499
ssc-mir-92a-1-3p_ssc-miR-92a_MIMAT0013908_3	9035.29	0.0925216	0.146907	0.528828	0.824499
ssc-mir-92a-2-3p_ssc-miR-92a_MIMAT0013908_3	9035.29	0.0925216	0.146907	0.528828	0.824499
ssc-mir-27a-5p_ssc-miR-27a_MIMAT0002148_2	20.586	0.224369	0.360332	0.5335	0.825792
ssc-mir-29c-5p_ssc-miR-29c_MIMAT0002166_2	27.9804	-0.221089	0.364607	0.544266	0.825792
ssc-mir-324-5p_ssc-miR-324_MIMAT0013957	20.2923	0.260012	0.419041	0.534933	0.825792
ssc-mir-324-5p_ssc-miR-324_MIMAT0013957_2	20.2923	0.260012	0.419041	0.534933	0.825792
ssc-mir-545-5p_ssc-miR-545-5p_MIMAT0020593	9.28803	0.25852	0.426996	0.544888	0.825792
ssc-mir-652-5p_ssc-miR-652_MIMAT0017964	9.39172	-0.325267	0.536979	0.544691	0.825792
ssc-mir-652-5p_ssc-miR-652_MIMAT0017964_2	9.39172	-0.325267	0.536979	0.544691	0.825792
ssc-mir-769-3p_ssc-miR-769-3p_MIMAT0013958	9.26916	0.253906	0.416069	0.541696	0.825792
ssc-mir-769-3p_ssc-miR-769-5p_MIMAT0020363_2	9.26916	0.253906	0.416069	0.541696	0.825792
ssc-mir-708-3p_ssc-miR-708-3p_MIMAT0017383	19.13	0.260679	0.434395	0.548442	0.826049
ssc-mir-708-3p_ssc-miR-708-5p_MIMAT0013945_2	19.13	0.260679	0.434395	0.548442	0.826049
ssc-mir-221-3p_ssc-miR-221-3p_MIMAT0007762	440.791	-0.155316	0.260936	0.551691	0.828367
ssc-mir-370-3p_ssc-miR-370_MIMAT0025373	8.46631	-0.289121	0.487796	0.553376	0.828367
ssc-mir-122-3p_ssc-miR-122_MIMAT0002119_2	1.03718	-0.306599	0.550842	0.5778	0.830585
ssc-mir-1271-3p_ssc-miR-1271_MIMAT0017967	2.18086	-0.314588	0.558436	0.573205	0.830585
ssc-mir-1271-3p_ssc-miR-1271_MIMAT0017967_2	2.18086	-0.314588	0.558436	0.573205	0.830585
ssc-mir-16-1-5p_ssc-miR-16_MIMAT0007754	11006	-0.0829736	0.148143	0.575417	0.830585
ssc-mir-16-2-5p_ssc-miR-16_MIMAT0007754	11006	-0.0829736	0.148143	0.575417	0.830585
ssc-mir-16-1-5p_ssc-miR-16_MIMAT0007754_3	11008.7	-0.0834007	0.148472	0.574301	0.830585
ssc-mir-16-2-5p_ssc-miR-16_MIMAT0007754_3	11008.7	-0.0834007	0.148472	0.574301	0.830585
ssc-mir-19b-1-3p_ssc-miR-19b_MIMAT0013950	88.2667	0.111612	0.190927	0.55883	0.830585
ssc-mir-19b-2-3p_ssc-miR-19b_MIMAT0013950	88.2667	0.111612	0.190927	0.55883	0.830585
ssc-mir-19b-1-3p_ssc-miR-19b_MIMAT0013950_3	88.6366	0.108998	0.190448	0.567102	0.830585
ssc-mir-19b-2-3p_ssc-miR-19b_MIMAT0013950_3	88.6366	0.108998	0.190448	0.567102	0.830585
ssc-mir-202-5p_ssc-miR-202-5p_MIMAT0013948	1.03718	-0.306599	0.550842	0.5778	0.830585
ssc-mir-205-3p_ssc-miR-205_MIMAT0002146_2	1.03718	-0.306599	0.550842	0.5778	0.830585
ssc-mir-676-1-3p_ssc-miR-676-3p_MIMAT0013943	191.239	0.226453	0.409635	0.580388	0.830585
ssc-mir-676-2-3p_ssc-miR-676-3p_MIMAT0013943	191.239	0.226453	0.409635	0.580388	0.830585
ssc-mir-23b-3p_ssc-miR-23b_MIMAT0013893	3118.45	0.20162	0.371895	0.587721	0.83862
ssc-mir-130b-5p_ssc-miR-130b_MIMAT0013922_2	47.0649	0.174135	0.322889	0.589677	0.838957
ssc-mir-125a-3p_ssc-miR-125a_MIMAT0013897_2	16.8576	-0.185878	0.352721	0.598205	0.840507
ssc-mir-126-3p_ssc-miR-126-3p_MIMAT0018378	4738.3	0.138911	0.278639	0.618107	0.840507
ssc-mir-126-3p_ssc-miR-126-5p_MIMAT0018377_2	4738.3	0.138911	0.278639	0.618107	0.840507
ssc-mir-1306-5p_ssc-miR-1306-5p_MIMAT0013937	29.6643	0.173099	0.342175	0.612942	0.840507
ssc-mir-155-5p_ssc-miR-155-5p_MIMAT0022959	287.149	-0.162279	0.328936	0.621768	0.840507
ssc-mir-185-5p_ssc-miR-185_MIMAT0007759	115.464	0.185902	0.3755	0.620544	0.840507
ssc-mir-199b-5p_ssc-miR-199b-5p_MIMAT0017339	1853.98	-0.143146	0.289947	0.62152	0.840507
ssc-mir-199b-5p_ssc-miR-199b-5p_MIMAT0017339_2	1853.98	-0.143146	0.289947	0.62152	0.840507
ssc-mir-2320-3p_ssc-miR-2320-3p_MIMAT0020598	35.3771	0.15478	0.313219	0.621195	0.840507
ssc-mir-2320-3p_ssc-miR-2320-5p_MIMAT0020597_2	35.3771	0.15478	0.313219	0.621195	0.840507
ssc-mir-30c-2-3p_ssc-miR-30c-3p_MIMAT0022922	38.8409	-0.175788	0.342098	0.607355	0.840507
ssc-mir-30c-2-3p_ssc-miR-30c-5p_MIMAT0002167_2	38.8409	-0.175788	0.342098	0.607355	0.840507
ssc-mir-339-1-5p_ssc-miR-339_MIMAT0025372	345.577	0.0636875	0.123886	0.607196	0.840507
ssc-mir-339-2-5p_ssc-miR-339_MIMAT0025372	345.577	0.0636875	0.123886	0.607196	0.840507
ssc-mir-339-1-5p_ssc-miR-4334-3p_MIMAT0020366	345.577	0.0636875	0.123886	0.607196	0.840507
ssc-mir-339-2-5p_ssc-miR-4334-3p_MIMAT0020366	345.577	0.0636875	0.123886	0.607196	0.840507
ssc-mir-4334-3p_ssc-miR-4334-3p_MIMAT0020366	345.577	0.0636875	0.123886	0.607196	0.840507
ssc-mir-339-1-5p_ssc-miR-339-5p_MIMAT0013939	345.577	0.0636875	0.123886	0.607196	0.840507
ssc-mir-296-5p_ssc-miR-296-5p_MIMAT0017952	5.51089	-0.239466	0.490235	0.625216	0.840511
ssc-mir-296-5p_ssc-miR-296-5p_MIMAT0017952_2	5.51089	-0.239466	0.490235	0.625216	0.840511
ssc-mir-18a-5p_ssc-miR-18a_MIMAT0002161	12.1414	0.191375	0.404954	0.636509	0.853342
ssc-mir-30b-3p_ssc-miR-30b-3p_MIMAT0015269	4.289	-0.237689	0.513711	0.643586	0.855776
ssc-mir-30b-3p_ssc-miR-30b-5p_MIMAT0007756_2	4.289	-0.237689	0.513711	0.643586	0.855776
ssc-mir-628-3p_ssc-miR-628_MIMAT0013953_2	28.1115	0.181521	0.392271	0.643548	0.855776
ssc-mir-339-1-3p_ssc-miR-339-3p_MIMAT0017381	5.12114	-0.217751	0.497047	0.661322	0.874593
ssc-mir-339-1-3p_ssc-miR-4334-3p_MIMAT0020366_2	5.12114	-0.217751	0.497047	0.661322	0.874593
ssc-mir-532-3p_ssc-miR-532-3p_MIMAT0013941	35.2904	-0.118149	0.273003	0.665178	0.874951
ssc-mir-532-3p_ssc-miR-532-5p_MIMAT0013940_2	35.2904	-0.118149	0.273003	0.665178	0.874951
ssc-mir-34a-5p_ssc-miR-34a_MIMAT0007757	467.508	0.0843219	0.199049	0.671839	0.881338
ssc-let-7i-3p_ssc-let-7i_MIMAT0002153_2	24.3147	-0.159185	0.379528	0.674902	0.882981
ssc-let-7f-1-5p_ssc-let-7f_MIMAT0002152	24351.9	0.0273233	0.0674527	0.685424	0.886211
ssc-let-7f-2-5p_ssc-let-7f_MIMAT0002152	24351.9	0.0273233	0.0674527	0.685424	0.886211
ssc-mir-187-3p_ssc-miR-187_MIMAT0020587	1.5807	0.225972	0.563338	0.688324	0.886211
ssc-mir-196b-1-3p_ssc-miR-196b-3p_MIMAT0017379	1.58062	0.221657	0.562838	0.693714	0.886211
ssc-mir-196b-2-3p_ssc-miR-196b-3p_MIMAT0017379	1.58062	0.221657	0.562838	0.693714	0.886211
ssc-mir-196b-1-3p_ssc-miR-196b-5p_MIMAT0013923_2	1.58062	0.221657	0.562838	0.693714	0.886211
ssc-mir-196b-2-3p_ssc-miR-196b-5p_MIMAT0013923_2	1.58062	0.221657	0.562838	0.693714	0.886211
ssc-mir-323-3p_ssc-miR-323_MIMAT0002139	7.71946	0.205593	0.50485	0.683835	0.886211
ssc-mir-491-3p_ssc-miR-491_MIMAT0020592_2	2.51138	0.223269	0.552465	0.686115	0.886211
ssc-mir-208b-3p_ssc-miR-208b_MIMAT0013912	1.53878	0.215619	0.563417	0.701944	0.894382
ssc-mir-22-5p_ssc-miR-22-5p_MIMAT0015709	63.8637	0.105426	0.279563	0.706091	0.897324
ssc-let-7f-1-5p_ssc-let-7f_MIMAT0002152_3	23920	0.0249323	0.0677434	0.712844	0.900373
ssc-let-7f-2-5p_ssc-let-7f_MIMAT0002152_3	23920	0.0249323	0.0677434	0.712844	0.900373
ssc-mir-145-5p_ssc-miR-145-5p_MIMAT0002123	2542.58	0.139018	0.387833	0.720009	0.900373
ssc-mir-30c-1-3p_ssc-miR-30c-1-3p_MIMAT0022976	35.0507	0.0933882	0.261899	0.721405	0.900373
ssc-mir-365-2-5p_ssc-miR-365-5p_MIMAT0017376	14.5056	-0.129586	0.357102	0.716693	0.900373
ssc-mir-365-2-5p_ssc-miR-365-5p_MIMAT0017376_2	14.5056	-0.129586	0.357102	0.716693	0.900373
ssc-mir-7136-5p_ssc-miR-7136-5p_MIMAT0028147	2.34309	-0.201157	0.556529	0.717763	0.900373
ssc-mir-148a-5p_ssc-miR-148a-5p_MIMAT0022920	450.746	0.0688739	0.196997	0.726625	0.902272
ssc-mir-148a-5p_ssc-miR-148a-5p_MIMAT0022920_2	450.746	0.0688739	0.196997	0.726625	0.902272
ssc-mir-132-5p_ssc-miR-132_MIMAT0025361_2	3.41958	0.169425	0.547819	0.757115	0.916804
ssc-mir-142-3p_ssc-miR-142-3p_MIMAT0020362	33.1579	-0.122238	0.393542	0.756098	0.916804
ssc-mir-216-1-5p_ssc-miR-216_MIMAT0002130	3.32422	0.170597	0.550948	0.756832	0.916804
ssc-mir-216-2-5p_ssc-miR-216_MIMAT0002130	3.32422	0.170597	0.550948	0.756832	0.916804
ssc-mir-216-1-5p_ssc-miR-216_MIMAT0002130_2	3.32422	0.170597	0.550948	0.756832	0.916804
ssc-mir-216-2-5p_ssc-miR-216_MIMAT0002130_2	3.32422	0.170597	0.550948	0.756832	0.916804
ssc-mir-423-3p_ssc-miR-423-3p_MIMAT0013881	1171.62	0.051586	0.164983	0.754528	0.916804
ssc-mir-491-5p_ssc-miR-491_MIMAT0020592	8.86947	-0.164911	0.502447	0.742749	0.916804
ssc-mir-505-5p_ssc-miR-505_MIMAT0013961_2	5.26963	0.165781	0.519127	0.749465	0.916804
ssc-mir-98-5p_ssc-miR-98_MIMAT0013905	1414.13	0.0624836	0.193771	0.747103	0.916804
ssc-let-7e-3p_ssc-let-7e_MIMAT0013866_2	31.7638	0.0837127	0.276978	0.762472	0.921006
ssc-mir-1839-5p_ssc-miR-1839-5p_MIMAT0013952	9.4613	0.152434	0.528906	0.773189	0.923402
ssc-mir-27b-3p_ssc-miR-27b-3p_MIMAT0013890	57779.3	-0.054165	0.190056	0.775647	0.923402
ssc-mir-362-3p_ssc-miR-362_MIMAT0017958_2	3.78347	0.152546	0.529699	0.773357	0.923402
ssc-mir-545-3p_ssc-miR-545-3p_MIMAT0020594	4.49324	-0.14971	0.525697	0.775809	0.923402
ssc-mir-545-3p_ssc-miR-545-5p_MIMAT0020593_2	4.49324	-0.14971	0.525697	0.775809	0.923402
ssc-mir-615-3p_ssc-miR-615_MIMAT0020595	19.1042	0.101333	0.341211	0.76648	0.923402
ssc-mir-190b-5p_ssc-miR-190b_MIMAT0020588	1.15204	-0.156243	0.556469	0.778882	0.924804
ssc-let-7c-5p_ssc-let-7c_MIMAT0002151	16617.6	-0.036052	0.131784	0.784417	0.929115
ssc-mir-143-3p_ssc-miR-143-3p_MIMAT0013879	202031	0.0984319	0.382146	0.796734	0.939145
ssc-mir-191-3p_ssc-miR-191_MIMAT0013876_2	21.0674	-0.0778488	0.301982	0.796567	0.939145
ssc-mir-224-5p_ssc-miR-224_MIMAT0002132	45.3336	0.111575	0.441102	0.800311	0.939726
ssc-mir-29a-3p_ssc-miR-29a_MIMAT0013870	1008.74	-0.0383768	0.152318	0.801078	0.939726
ssc-mir-1-3p_ssc-miR-1_MIMAT0010187	11.3466	-0.115851	0.533848	0.8282	0.939911
ssc-mir-100-3p_ssc-miR-100_MIMAT0013911_2	7.20951	0.0963095	0.443696	0.82816	0.939911
ssc-mir-128-1-5p_ssc-miR-128_MIMAT0002157_2	7.69327	0.103084	0.446368	0.817361	0.939911
ssc-mir-1343-5p_ssc-miR-1343_MIMAT0020596_2	2.31242	0.120732	0.555869	0.828057	0.939911
ssc-mir-136-5p_ssc-miR-136_MIMAT0002158	9.03727	-0.108355	0.45886	0.813325	0.939911
ssc-mir-136-5p_ssc-miR-136_MIMAT0002158_2	9.03727	-0.108355	0.45886	0.813325	0.939911
ssc-mir-16-1-3p_ssc-miR-16_MIMAT0007754_2	4.45919	-0.117214	0.530649	0.825179	0.939911
ssc-mir-195-3p_ssc-miR-195_MIMAT0013928_2	7.84912	-0.103985	0.440214	0.813267	0.939911
ssc-mir-214-5p_ssc-miR-214_MIMAT0002147_2	55.8326	-0.0507748	0.2087	0.80778	0.939911
ssc-mir-30b-5p_ssc-miR-30b-5p_MIMAT0007756	807.938	0.0326898	0.149881	0.827347	0.939911
ssc-mir-671-5p_ssc-miR-671-5p_MIMAT0025381	4.55218	-0.110091	0.497058	0.824714	0.939911
ssc-mir-671-5p_ssc-miR-671-5p_MIMAT0025381_2	4.55218	-0.110091	0.497058	0.824714	0.939911
ssc-mir-7-1-5p_ssc-miR-7_MIMAT0002141	36.9178	-0.0838725	0.383246	0.826769	0.939911
ssc-mir-7-2-5p_ssc-miR-7_MIMAT0002141	36.9178	-0.0838725	0.383246	0.826769	0.939911
ssc-mir-144-3p_ssc-miR-144_MIMAT0025364	29.1921	0.0997886	0.471848	0.832509	0.940427
ssc-mir-144-3p_ssc-miR-144_MIMAT0025364_2	29.1921	0.0997886	0.471848	0.832509	0.940427
ssc-let-7e-5p_ssc-let-7e_MIMAT0013866	3875.88	-0.0142312	0.0733352	0.846132	0.951539
ssc-mir-148b-5p_ssc-miR-148b-5p_MIMAT0022955	33.163	-0.0486202	0.260775	0.852096	0.951539
ssc-mir-148b-5p_ssc-miR-148b-5p_MIMAT0022955_2	33.163	-0.0486202	0.260775	0.852096	0.951539
ssc-mir-378-1-3p_ssc-miR-378_MIMAT0013868	8864.44	-0.0374827	0.199348	0.850856	0.951539
ssc-mir-378-2-3p_ssc-miR-378_MIMAT0013868	8864.44	-0.0374827	0.199348	0.850856	0.951539
ssc-mir-29b-1-3p_ssc-miR-29b_MIMAT0002137_3	59.1495	-0.0626899	0.354392	0.859591	0.953488
ssc-mir-29b-2-3p_ssc-miR-29b_MIMAT0002137_3	59.1495	-0.0626899	0.354392	0.859591	0.953488
ssc-mir-374b-5p_ssc-miR-374b-5p_MIMAT0013915	43.2647	0.043515	0.246191	0.859703	0.953488
ssc-mir-142-3p_ssc-miR-142-5p_MIMAT0013919_2	23.6729	-0.0716672	0.442885	0.871448	0.962142
ssc-mir-92a-1-5p_ssc-miR-92a_MIMAT0013908_2	2.81377	0.0913275	0.561184	0.870722	0.962142
ssc-mir-29b-2-5p_ssc-miR-29b_MIMAT0002137_2	4.13477	-0.0829108	0.526402	0.874847	0.963714
ssc-mir-29b-1-3p_ssc-miR-29b_MIMAT0002137	58.4877	-0.0543509	0.361203	0.880392	0.965464
ssc-mir-29b-2-3p_ssc-miR-29b_MIMAT0002137	58.4877	-0.0543509	0.361203	0.880392	0.965464
ssc-let-7a-1-5p_ssc-let-7a_MIMAT0013865	51387.6	-0.00547953	0.054367	0.919719	0.965554
ssc-let-7a-2-5p_ssc-let-7a_MIMAT0013865	51387.6	-0.00547953	0.054367	0.919719	0.965554
ssc-let-7a-1-5p_ssc-let-7a_MIMAT0013865_3	51456.9	-0.00609404	0.0544187	0.910836	0.965554
ssc-let-7a-2-5p_ssc-let-7a_MIMAT0013865_3	51456.9	-0.00609404	0.0544187	0.910836	0.965554
ssc-mir-133a-1-5p_ssc-miR-133a-5p_MIMAT0015299	3.08922	0.0543669	0.547553	0.920907	0.965554
ssc-mir-133a-2-5p_ssc-miR-133a-5p_MIMAT0015299	3.08922	0.0543669	0.547553	0.920907	0.965554
ssc-mir-133a-1-5p_ssc-miR-133a-5p_MIMAT0015299_2	3.08922	0.0543669	0.547553	0.920907	0.965554
ssc-mir-133a-2-5p_ssc-miR-133a-5p_MIMAT0015299_2	3.08922	0.0543669	0.547553	0.920907	0.965554
ssc-mir-133a-1-5p_ssc-miR-133a-5p_MIMAT0015299_3	3.08922	0.0543669	0.547553	0.920907	0.965554
ssc-mir-133a-2-5p_ssc-miR-133a-5p_MIMAT0015299_3	3.08922	0.0543669	0.547553	0.920907	0.965554
ssc-mir-133a-1-5p_ssc-miR-133a-5p_MIMAT0015299_2_3	3.08922	0.0543669	0.547553	0.920907	0.965554
ssc-mir-133a-2-5p_ssc-miR-133a-5p_MIMAT0015299_2_3	3.08922	0.0543669	0.547553	0.920907	0.965554
ssc-mir-135-1-5p_ssc-miR-135_MIMAT0002121	2.72446	0.0692001	0.552271	0.900285	0.965554
ssc-mir-135-2-5p_ssc-miR-135_MIMAT0002121	2.72446	0.0692001	0.552271	0.900285	0.965554
ssc-mir-221-5p_ssc-miR-221-5p_MIMAT0022949	7.04095	0.0530639	0.449914	0.906114	0.965554
ssc-mir-221-5p_ssc-miR-221-5p_MIMAT0022949_2	7.04095	0.0530639	0.449914	0.906114	0.965554
ssc-mir-23a-5p_ssc-miR-23a_MIMAT0002133_2	2.94882	-0.0722492	0.541231	0.893805	0.965554
ssc-mir-378-1-3p_ssc-miR-378_MIMAT0013868_3	8698.98	-0.0264747	0.200361	0.894878	0.965554
ssc-mir-378-2-3p_ssc-miR-378_MIMAT0013868_3	8698.98	-0.0264747	0.200361	0.894878	0.965554
ssc-mir-424-3p_ssc-miR-424-3p_MIMAT0013921	9.36369	-0.0511691	0.426903	0.904593	0.965554
ssc-mir-499-5p_ssc-miR-499-5p_MIMAT0013877	27.4515	0.0421287	0.430397	0.922025	0.965554
ssc-mir-101-2-5p_ssc-miR-101_MIMAT0010185_2	5.79896	0.0438249	0.479269	0.927142	0.966493
ssc-mir-2411-5p_ssc-miR-2411_MIMAT0025389	3.38862	-0.0482807	0.530263	0.927452	0.966493
ssc-mir-30e-5p_ssc-miR-30e-5p_MIMAT0013872	2253.25	-0.00982247	0.110024	0.928863	0.966493
ssc-mir-885-5p_ssc-miR-885-5p_MIMAT0013902	7.12025	0.0384381	0.550374	0.944321	0.980487
ssc-mir-424-5p_ssc-miR-424-5p_MIMAT0013920	31.2499	0.0231495	0.370948	0.950239	0.984537
ssc-mir-17-5p_ssc-miR-17-5p_MIMAT0007755	98.6016	0.00483279	0.178797	0.978436	0.998888
ssc-mir-199a-1-3p_ssc-miR-199b-3p_MIMAT0007760	12130.5	-0.000202837	0.136035	0.99881	0.998888
ssc-mir-199a-2-3p_ssc-miR-199b-3p_MIMAT0007760	12130.5	-0.000202837	0.136035	0.99881	0.998888
ssc-mir-199b-3p_ssc-miR-199b-3p_MIMAT0007760	12130.5	-0.000202837	0.136035	0.99881	0.998888
ssc-mir-199a-1-3p_ssc-miR-199a-3p_MIMAT0013875	12130.2	-0.000189643	0.136031	0.998888	0.998888
ssc-mir-199a-2-3p_ssc-miR-199a-3p_MIMAT0013875	12130.2	-0.000189643	0.136031	0.998888	0.998888
ssc-mir-199b-3p_ssc-miR-199a-3p_MIMAT0013875	12130.2	-0.000189643	0.136031	0.998888	0.998888
ssc-mir-199a-1-3p_ssc-miR-199b-3p_MIMAT0007760_3	12092.7	-0.000408231	0.136166	0.997608	0.998888
ssc-mir-199a-2-3p_ssc-miR-199b-3p_MIMAT0007760_3	12092.7	-0.000408231	0.136166	0.997608	0.998888
ssc-mir-199b-3p_ssc-miR-199b-3p_MIMAT0007760_3	12092.7	-0.000408231	0.136166	0.997608	0.998888
ssc-mir-199a-1-3p_ssc-miR-199a-3p_MIMAT0013875_3	12092.3	-0.000395003	0.136162	0.997685	0.998888
ssc-mir-199a-2-3p_ssc-miR-199a-3p_MIMAT0013875_3	12092.3	-0.000395003	0.136162	0.997685	0.998888
ssc-mir-199b-3p_ssc-miR-199a-3p_MIMAT0013875_3	12092.3	-0.000395003	0.136162	0.997685	0.998888
ssc-mir-206-3p_ssc-miR-206_MIMAT0013864	2.98195	-0.0162706	0.549442	0.976376	0.998888
ssc-mir-23b-5p_ssc-miR-23b_MIMAT0013893_2	4.29146	-0.016491	0.545413	0.975879	0.998888
ssc-mir-24-2-5p_ssc-miR-24-2-5p_MIMAT0026468	6.40782	-0.00853776	0.465254	0.985359	0.998888
ssc-mir-24-2-5p_ssc-miR-24-2-5p_MIMAT0026468_2	6.40782	-0.00853776	0.465254	0.985359	0.998888
ssc-mir-133b-3p_ssc-miR-133b_MIMAT0013869	10.8971	0.36838	0.550796	NA	NA
ssc-mir-183-5p_ssc-miR-183_MIMAT0002145	23.5878	-1.10627	0.549853	NA	NA
ssc-mir-192-5p_ssc-miR-192_MIMAT0013910	5481.87	-1.7488	0.55789	NA	NA
ssc-mir-194a-5p_ssc-miR-194a_MIMAT0025368	101.704	-1.68203	0.559422	NA	NA
ssc-mir-194b-5p_ssc-miR-194b-5p_MIMAT0020365	205.348	-1.48727	0.535194	NA	NA
ssc-mir-196a-1-5p_ssc-miR-196a_MIMAT0002163	125.046	1.94827	0.554182	NA	NA
ssc-mir-196a-2-5p_ssc-miR-196a_MIMAT0002163	125.046	1.94827	0.554182	NA	NA
ssc-mir-196a-1-5p_ssc-miR-196a_MIMAT0002163_3	175.431	1.86855	0.554764	NA	NA
ssc-mir-196a-2-5p_ssc-miR-196a_MIMAT0002163_3	175.431	1.86855	0.554764	NA	NA
ssc-mir-196b-1-5p_ssc-miR-196b_MIMAT0025369	223.161	1.85066	0.515416	NA	NA
ssc-mir-196b-2-5p_ssc-miR-196b_MIMAT0025369	223.161	1.85066	0.515416	NA	NA
ssc-mir-196b-1-5p_ssc-miR-196b-5p_MIMAT0013923	223.161	1.85066	0.515416	NA	NA
ssc-mir-196b-2-5p_ssc-miR-196b-5p_MIMAT0013923	223.161	1.85066	0.515416	NA	NA
ssc-mir-199a-1-5p_ssc-miR-199a-5p_MIMAT0013874	5387.63	-0.839477	0.445576	NA	NA
ssc-mir-199a-2-5p_ssc-miR-199a-5p_MIMAT0013874	5387.63	-0.839477	0.445576	NA	NA
ssc-mir-199a-1-5p_ssc-miR-199a-5p_MIMAT0013874_2	5387.63	-0.839477	0.445576	NA	NA
ssc-mir-199a-2-5p_ssc-miR-199a-5p_MIMAT0013874_2	5387.63	-0.839477	0.445576	NA	NA
ssc-mir-199a-1-5p_ssc-miR-199a-5p_MIMAT0013874_3	5387.63	-0.839477	0.445576	NA	NA
ssc-mir-199a-2-5p_ssc-miR-199a-5p_MIMAT0013874_3	5387.63	-0.839477	0.445576	NA	NA
ssc-mir-199a-1-5p_ssc-miR-199a-5p_MIMAT0013874_2_3	5387.63	-0.839477	0.445576	NA	NA
ssc-mir-199a-2-5p_ssc-miR-199a-5p_MIMAT0013874_2_3	5387.63	-0.839477	0.445576	NA	NA
ssc-mir-204-5p_ssc-miR-204_MIMAT0002164	338.9	0.599093	0.46413	NA	NA
ssc-mir-215-5p_ssc-miR-215_MIMAT0010192	3063.99	-1.05835	0.500044	NA	NA
ssc-mir-215-3p_ssc-miR-215_MIMAT0010192_2	39.0806	-1.23855	0.524477	NA	NA
ssc-mir-222-3p_ssc-miR-222_MIMAT0013942	355.132	-0.305597	0.394022	NA	NA
ssc-mir-31-5p_ssc-miR-31_MIMAT0025360	13.0889	-0.747562	0.561999	NA	NA
ssc-mir-338-3p_ssc-miR-338_MIMAT0015713	67.7257	0.224485	0.559578	NA	NA
ssc-mir-429-3p_ssc-miR-429_MIMAT0020591	16.146	-1.61441	0.561902	NA	NA
ssc-mir-451-5p_ssc-miR-451_MIMAT0018382	3443.54	-0.231989	0.472191	NA	NA
ssc-mir-9-1-5p_ssc-miR-9-1_MIMAT0002168	330.902	2.86105	0.474441	NA	NA
ssc-mir-9-2-5p_ssc-miR-9-1_MIMAT0002168	330.902	2.86105	0.474441	NA	NA
ssc-mir-9-3-5p_ssc-miR-9-1_MIMAT0002168	330.902	2.86105	0.474441	NA	NA
ssc-mir-9-1-5p_ssc-miR-9-2_MIMAT0002169	330.902	2.86105	0.474441	NA	NA
ssc-mir-9-2-5p_ssc-miR-9-2_MIMAT0002169	330.902	2.86105	0.474441	NA	NA
ssc-mir-9-3-5p_ssc-miR-9-2_MIMAT0002169	330.902	2.86105	0.474441	NA	NA
ssc-mir-9-1-5p_ssc-miR-9_MIMAT0025358	330.902	2.86105	0.474441	NA	NA
ssc-mir-9-2-5p_ssc-miR-9_MIMAT0025358	330.902	2.86105	0.474441	NA	NA
ssc-mir-9-3-5p_ssc-miR-9_MIMAT0025358	330.902	2.86105	0.474441	NA	NA
ssc-mir-9-1-5p_ssc-miR-9-1_MIMAT0002168_3	331.017	2.86104	0.474515	NA	NA
ssc-mir-9-2-5p_ssc-miR-9-1_MIMAT0002168_3	331.017	2.86104	0.474515	NA	NA
ssc-mir-9-3-5p_ssc-miR-9-1_MIMAT0002168_3	331.017	2.86104	0.474515	NA	NA
ssc-mir-9-1-5p_ssc-miR-9-2_MIMAT0002169_3	331.017	2.86104	0.474515	NA	NA
ssc-mir-9-2-5p_ssc-miR-9-2_MIMAT0002169_3	331.017	2.86104	0.474515	NA	NA
ssc-mir-9-3-5p_ssc-miR-9-2_MIMAT0002169_3	331.017	2.86104	0.474515	NA	NA
ssc-mir-9-1-5p_ssc-miR-9_MIMAT0025358_3	331.017	2.86104	0.474515	NA	NA
ssc-mir-9-2-5p_ssc-miR-9_MIMAT0025358_3	331.017	2.86104	0.474515	NA	NA
ssc-mir-9-3-5p_ssc-miR-9_MIMAT0025358_3	331.017	2.86104	0.474515	NA	NA
