# Supplementary material for: Gender and Obesity Specific MicroRNA Expression in Adipose Tissue from Lean and Obese Pigs
Source: PLoS One. 2015 Jul 29;10(7):e0131650. doi: 10.1371/journal.pone.0131650 (PMC4519260; doi:10.1371/journal.pone.0131650)
Supplement: S5 Dataset — (XLSX) [file pone.0131650.s005.xlsx]

## Sheet: Sheet1
S5 Dataset. Student’s t-test of miRNA qPCR Expression in Subcutaneous Adipose Tissue.
(Obese All) vs (Lean All)	Fold change	logFC	P-Value
mir-124a	114.428	6.8383	1.821e-06
mir-9	10.4349	3.38334	0.000189931
mir-221	1.44963	0.53568	0.0627825
mir-103	1.34648	0.42919	0.0781015
mir-191	1.21805	0.28457	0.164909
mir-143	-1.73857	-0.7979	0.173091
mir-1	-2.63361	-1.39704	0.194349
mir-24-3p	-1.55554	-0.63741	0.204083
mir-100	-1.1505	-0.20226	0.225607
mir-133b	-2.48715	-1.3145	0.234293
mir-133a	-2.46001	-1.29867	0.238559
mir-215-5p	-2.84194	-1.50688	0.263026
mir-107	1.18437	0.24412	0.318763
mir-27b	1.12844	0.17433	0.321095
mir-199-5p	-1.19644	-0.25875	0.372867
mir-10b	-1.10954	-0.14997	0.400506
mir-99a	-1.08055	-0.11177	0.446176
mir-148a	-1.11916	-0.16241	0.451408
mir-99b	1.0965	0.13291	0.465132
mir-16	-1.07076	-0.09864	0.542745
(Obese Female) vs (Lean Female)	Fold change	logFC	P-Value
mir-9	12.1512	3.60303	0.00311043
mir-124a	119.656	6.90275	0.00470033
mir-103	1.73081	0.79145	0.0237149
mir-10b	1.12889	0.1749	0.0373195
mir-99a	1.23984	0.31015	0.0386557
mir-215-5p	-11.306	-3.49902	0.220193
mir-27b	1.41918	0.50506	0.237014
mir-107	1.30614	0.38531	0.360206
mir-24-3p	-1.59503	-0.67358	0.422472
mir-221	1.23286	0.30201	0.437914
mir-191	1.16163	0.21615	0.472063
mir-133b	1.56153	0.64296	0.536445
mir-1	1.34766	0.43045	0.543608
mir-16	-1.13462	-0.18221	0.570271
mir-100	-1.16709	-0.22291	0.582825
mir-133a	1.3534	0.43659	0.651303
mir-199-5p	1.1142	0.15601	0.770376
mir-148a	-1.07028	-0.09799	0.793369
mir-99b	1.01702	0.02435	0.918395
mir-143	-1.06387	-0.08932	0.936551
(Obese Male) vs (Lean Male)	Fold change	logFC	P-Value
mir-124a	110.657	6.78996	0.000196153
mir-9	9.30868	3.21858	0.0163684
mir-99a	-1.34556	-0.42821	0.0325923
mir-143	-2.51285	-1.32933	0.0791468
mir-199-5p	-1.48433	-0.56982	0.0926987
mir-221	1.63686	0.71093	0.121235
mir-133b	-6.88086	-2.78259	0.122805
mir-1	-6.81002	-2.76766	0.129503
mir-133a	-6.06331	-2.60011	0.160019
mir-191	1.26216	0.33589	0.170464
mir-10b	-1.31368	-0.39362	0.176041
mir-100	-1.13822	-0.18677	0.209593
mir-99b	1.16017	0.21433	0.351599
mir-24-3p	-1.52656	-0.61028	0.422575
mir-27b	-1.05242	-0.07372	0.473686
mir-148a	-1.15727	-0.21073	0.477878
mir-103	1.11535	0.1575	0.596386
mir-107	1.10055	0.13822	0.639739
mir-16	-1.02524	-0.03596	0.852754
mir-215-5p	-1.00889	-0.01277	> 0.99
