# Supplementary material for: Gender and Obesity Specific MicroRNA Expression in Adipose Tissue from Lean and Obese Pigs
Source: PLoS One. 2015 Jul 29;10(7):e0131650. doi: 10.1371/journal.pone.0131650 (PMC4519260; doi:10.1371/journal.pone.0131650)
Supplement: S6 Dataset — (XLSX) [file pone.0131650.s006.xlsx]

## Sheet: Sheet1
S6 Dataset. Student’s t-test of mir-9 and mir-124a qPCR Expression in Liver and Abdominal Adipose Tissue.
Muscle
(Obese) vs (Lean)	Normality test (Obese)	Normality test (Lean)	Fold change	Difference (A-B log scale)	P-Value
mir-124a	Passed	Passed	-2.7365	-1.45233	0.478085
mir-9	Passed	Passed	1.08518	0.11794	0.923288
(Obese Male) vs (Lean Male)	Normality test (Obese Male)	Normality test (Lean Male)	Fold change	Difference (A-B log scale)	P-Value
mir-124a	Not Determined	Not Determined	-1.54943	-0.63174	0.793903
mir-9	Not Determined	Not Determined	-1.03424	-0.04857	0.96991
(Obese Female) vs (Lean Female)	Normality test (Obese Female)	Normality test (Lean Female)	Fold change	Difference (A-B log scale)	P-Value
mir-124a	Not Determined	Not Determined	-5.84197	-2.54646	0.544423
mir-9	Not Determined	Not Determined	1.26571	0.33995	0.882672
Liver
(Obese) vs (Lean)	Normality test (Obese)	Normality test (Lean)	Fold change	Difference (A-B log scale)	P-Value
mir-124a	Passed	Passed	2.2242	1.15329	0.411834
mir-9	Passed	Failed	-1.20652	-0.27085	0.642721
(Obese Male) vs (Lean Male)	Normality test (Obese Male)	Normality test (Lean Male)	Fold change	Difference (A-B log scale)	P-Value
mir-124a	Not Determined	Not Determined	12.2669	3.6167	0.0130755
mir-9	Not Determined	Not Determined	1.63883	0.71267	0.0358699
(Obese Female) vs (Lean Female)	Normality test (Obese Female)	Normality test (Lean Female)	Fold change	Difference (A-B log scale)	P-Value
mir-9	Not Determined	Not Determined	-2.99429	-1.58221	0.241527
mir-124a	Not Determined	Not Determined	-4.38102	-2.13127	0.429471
Abdominal Adipose Tissue
(Obese) vs (Lean)	Normality test (Obese)	Normality test (Lean)	Fold change	Difference (A-B log scale)	P-Value
mir-9	Passed	Failed	4.76072	2.25118	0.0523364
mir-124a	Passed	Passed	14.3584	3.84382	0.0961391
(Obese Male) vs (Lean Male)	Normality test (Obese Male)	Normality test (Lean Male)	Fold change	Difference (A-B log scale)	P-Value
mir-124a	Not Determined	Not Determined	119.781	6.90425	0.0108047
mir-9	Not Determined	Not Determined	7.78561	2.96081	0.0700373
(Obese Female) vs (Lean Female)	Normality test (Obese Female)	Normality test (Lean Female)	Fold change	Difference (A-B log scale)	P-Value
mir-9	Not Determined	Not Determined	2.47084	1.305	0.504723
mir-124a	Not Determined	Not Determined	-1.17834	-0.23676	0.955847
