# Supplementary material for: Gender and Obesity Specific MicroRNA Expression in Adipose Tissue from Lean and Obese Pigs
Source: PLoS One. 2015 Jul 29;10(7):e0131650. doi: 10.1371/journal.pone.0131650 (PMC4519260; doi:10.1371/journal.pone.0131650)
Supplement: S8 Dataset — (XLSX) [file pone.0131650.s008.xlsx]

## Sheet: Sheet1
S8 Dataset. Student’s t-test of target mRNA qPCR Expression in Subcutaneous Adipose Tissue.
(obese) vs (lean)	Fold change	LogFC	P-Value
NFKB1	-1.25895	-0.33222	0.206861
ETS1	-1.21002	-0.27503	0.312665
IL6R	-1.18685	-0.24714	0.375982
ITGB1	-1.21573	-0.28183	0.394031
TGFB1	-1.06197	-0.08674	0.694411
SIRT1	-1.03974	-0.05622	0.78419
NFKB1a	-1.03728	-0.05281	0.84568
ADI2	-1.04608	-0.06499	0.870705
(obese male) vs (lean male)	Fold change	LogFC	P-Value
ETS1	-1.37827	-0.46286	0.280826
SIRT1	1.11916	0.16242	0.313161
IL6R	-1.26391	-0.33789	0.39417
NFKB1	-1.13475	-0.18237	0.556951
ADI2	1.18973	0.25063	0.633467
TGFB1	1.05847	0.08198	0.737243
ITGB1	-1.05079	-0.07148	0.859413
NFKB1a	-1.01796	-0.02568	0.936018
(obese female) vs (lean female)	Fold change	LogFC	P-Value
ADI2	-1.40039	-0.48582	0.1397
ITGB1	-1.47661	-0.56229	0.225676
NFKB1	-1.44595	-0.53202	0.264512
SIRT1	-1.27257	-0.34774	0.291705
TGFB1	-1.24117	-0.3117	0.447695
IL6R	-1.09136	-0.12613	0.791886
NFKB1a	-1.06362	-0.08899	0.878821
ETS1	-1.01719	-0.02459	0.948001
