# Supplementary material for: Gender and Obesity Specific MicroRNA Expression in Adipose Tissue from Lean and Obese Pigs
Source: PLoS One. 2015 Jul 29;10(7):e0131650. doi: 10.1371/journal.pone.0131650 (PMC4519260; doi:10.1371/journal.pone.0131650)
Supplement: S9 Dataset — (XLSX) [file pone.0131650.s009.xlsx]

## Sheet: Sheet1
S9 Dataset: GeNorm and NormFinder values for the reference genes and boxplots for the raw Ct expression of reference genes.
Subcutaneous fat	Reference Genes:		let-7a, mir-17, mir-26a			Liver and Abdominal fat	Reference Genes:		mir-17, mir-20
GeNorm						GeNorm
Gene Name	M-Value					Gene Name	M-Value
mir-26a	0.411484					mir-17	0.321778
let-7a	0.282594					mir-20	0.321778
mir-17a	0.282594
						NormFinder
NormFinder						Gene Name	SD	Acc. SD
Gene Name	SD	Acc. SD				mir-17	0.1609	0.1609
mir-17a	0.2753	0.1244				mir-20	0.724	0.3708
mir-26a	0.2892	0.118
let-7a	0.2922	0.111
Boxplot of reference gene expression in SC fat of obese and lean pigs						Boxplot of reference gene expression in ABD fat of obese and lean pigs
						Boxplot of reference gene expression in liver of obese and lean pigs
